# Supplementary material for: Dynamic changes in transposable element and gene methylation in mulberry (Morus notabilis) in response to Botrytis cinerea
Source: Hortic Res. 2021 Jul 1;8:154. doi: 10.1038/s41438-021-00588-x (PMC8245511; doi:10.1038/s41438-021-00588-x)
Supplement: Supplementary file 2 — Table S1 [file 41438_2021_588_MOESM2_ESM.xlsx]

## Sheet: Sheet1
Table S1a. Mapping statistics of RNA-sequencing.
Sample	Total clean reads (M)	Total mapping genome ratio (%)	Uniquely mapping genome ratio (%)	Total mapping gene ratio (%)	uniquely mapping gene ratio (%)
Mock1	42.73	91.83	68.39	74.97	66.33
Mock2	44.11	90.37	65.95	72.12	60.86
Mock3	44.08	91.41	67.44	74.41	65.82
Inoculated1	43.32	92.22	66.56	74.93	63.44
Inoculated2	44.26	90.82	67.89	73.69	64.84
Inoculated3	43.94	92.23	67.31	73.85	64.09
Table S1b. Mapping statistics of small RNA-sequencing.
Sample	Raw tag count	Clean tag count	Mapped tag	Percentage of mapped tag(%)
Mock1	27920937	25771402	24409851	94.72
Mock2	30094094	27235948	25642551	94.15
Mock3	29989213	26493578	24962123	94.22
Inoculated1	30073960	27272625	25517521	93.56
Inoculated2	29581712	27123429	25381326	93.58
Inoculated3	30117517	27876634	25991786	93.24
Table S1c. Mapping statistics of bisulfite sequencing.
Sample	Clean Reads	Mapped Reads	Mapping Rate (%)	Uniquely Mapped Reads	Uniquely Mapping Rate (%)	Bisulfite Conversion Rate (%)
Mock1	107520272	95646107	88.96	86423195	80.38	99.49
Mock2	99235926	88218767	88.9	79594154	80.21	99.53
Mock3	106465072	94843693	89.08	85226665	80.05	99.53
Inoculated1	122795152	108518924	88.37	98136860	79.92	99.53
Inoculated2	125376818	109838678	87.61	98645222	78.68	99.54
Inoculated3	116506832	103831223	89.12	92585147	79.47	99.53
