# Supplementary material for: Dynamic changes in transposable element and gene methylation in mulberry (Morus notabilis) in response to Botrytis cinerea
Source: Hortic Res. 2021 Jul 1;8:154. doi: 10.1038/s41438-021-00588-x (PMC8245511; doi:10.1038/s41438-021-00588-x)
Supplement: Supplementary file 3 — Table S2 [file 41438_2021_588_MOESM3_ESM.xlsx]

## Sheet: Sheet1
Table S2. Details of DMRs between mulberry leaves of mock-treated and inoculated with B. cinerea
#chr	gDMR_start	gDMR_end	p_value	Mean_Methy_Diff	C_num	Group1_Methy(Inoculated)	Group2_Methy(Mock)
scaffold7401	173	222	0.002	0.277482	5	0.95553	0.67805
Scaffold4017	235	259	0.0075	-0.148399	5	0.75043	0.89883
Scaffold4017	292	320	0.024	0.1294	5	0.911	0.7816
scaffold2233	273	286	0.015	-0.103	5	0.8614	0.9644
scaffold889	1185	1252	0.017	0.199756	5	0.64044	0.44068
scaffold2017	61308	61332	3.5e-07	-0.376988	7	0.30492	0.68191
scaffold1817	4654	4738	0.0023	-0.142464	8	0.71949	0.86196
scaffold1817	15154	15232	0.024	0.1262	5	0.53353	0.40733
scaffold9	73828	73877	0.0035	-0.109754	5	0.85385	0.9636
scaffold9	227911	227992	0.036	-0.163655	7	0.63848	0.80213
scaffold9	229611	229646	0.00039	-0.281467	5	0.60947	0.89093
scaffold9	229847	229933	0.00062	-0.348667	5	0.37113	0.7198
scaffold9	229954	230014	0.0011	-0.304306	5	0.20789	0.5122
scaffold9	230207	230271	0.00053	-0.2754	5	0.0546	0.33
scaffold9	230271	230358	0.049	-0.179667	5	0.1566	0.33627
scaffold9	230870	230904	0.00084	-0.1942	5	0.057467	0.25167
scaffold9	230934	230956	1e-05	-0.4386	5	0.2414	0.68
scaffold9	232409	232527	0.0017	-0.1716	5	0.6558	0.8274
scaffold9	241750	241882	0.024	-0.101421	9	0.77606	0.87748
scaffold9369	239	475	0.0058	0.189718	5	0.55494	0.36522
scaffold6833	8007	8136	0.016	0.101412	9	0.93076	0.82934
scaffold2937	69458	69604	0.0017	-0.2574	5	0.11867	0.37607
scaffold913	143095	143215	0.00045	-0.120238	7	0.8259	0.94614
scaffold3737	1415	1529	0.012	-0.137747	7	0.69448	0.83222
scaffold3737	5012	5056	0.00053	-0.1246	5	0.16553	0.29013
scaffold3737	12229	12481	8.2e-05	-0.111146	8	0.83948	0.95063
scaffold3737	56092	56151	0.0014	0.161298	11	0.32815	0.16685
scaffold497	47869	48002	0.00039	-0.339333	5	0.46007	0.7994
scaffold681	73228	73282	0.0014	-0.175807	14	0.35236	0.52816
scaffold3025	3711	3980	0.00011	-0.142587	17	0.69446	0.83705
scaffold985	115220	115238	0.036	-0.1168	5	0.76107	0.87787
scaffold985	117982	118227	7.9e-06	-0.162176	17	0.6592	0.82137
scaffold985	174885	175050	0.012	0.234209	5	0.65381	0.4196
scaffold5745	1131	1146	0.00062	0.19975	5	0.8816	0.68185
scaffold1649	36397	36501	0.002	-0.1708	10	0.20043	0.37123
scaffold1649	85058	85074	0.00098	-0.133267	5	0.7806	0.91387
scaffold1649	89335	89465	0.003	0.1296	5	0.931	0.8014
scaffold105	12230	12369	0.014	-0.148333	6	0.74389	0.89222
scaffold105	23366	23406	0.0095	-0.247438	5	0.4444	0.69184
scaffold1273	2633	2667	0.0058	0.1658	5	0.8182	0.6524
scaffold1273	17531	17624	0.00035	-0.155056	6	0.73267	0.88772
scaffold1273	116923	116967	0.00069	-0.159818	11	0.16658	0.32639
scaffold1273	119267	119298	0.00053	-0.169866	5	0.17447	0.34433
scaffold1273	119437	119451	0.015	-0.116933	5	0.11867	0.2356
scaffold1273	295403	295457	0.00021	-0.163733	5	0.7614	0.92513
scaffold2025	8967	9001	0.0035	-0.142267	5	0.5408	0.68307
scaffold2025	31759	31903	0.026	-0.219533	5	0.58673	0.80627
scaffold977	272448	272501	0.0051	-0.133	5	0.79553	0.92853
scaffold1065	25600	25622	0.0012	0.172767	10	0.38537	0.2126
scaffold1065	84866	85318	0.019	-0.11825	5	0.82828	0.94653
scaffold1065	151284	151342	0.0075	-0.118933	5	0.6792	0.79813
scaffold1161	5241	5257	0.011	-0.114783	5	0.87968	0.99447
scaffold3545	12997	13110	0.014	0.126478	5	0.85771	0.73123
scaffold3545	40673	40702	0.0015	0.163049	5	0.4052	0.24215
Scaffold8321	74	83	0.029	-0.149989	5	0.74948	0.89947
scaffold729	24279	24329	0.00011	-0.210966	7	0.65876	0.86973
scaffold729	130280	130424	4e-06	-0.107867	15	0.80876	0.91662
scaffold729	159317	159341	0.00039	0.186533	5	0.52013	0.3336
scaffold785	65475	65536	0.028	-0.116333	7	0.61333	0.72967
scaffold785	157655	157784	0.0026	-0.144867	5	0.7776	0.92247
scaffold785	165191	165481	7.2e-07	-0.124286	21	0.69635	0.82063
scaffold265	16253	16301	0.0084	0.251795	5	0.70526	0.45347
scaffold265	38761	38919	0.00021	0.182346	5	0.9324	0.75005
scaffold833	57323	57557	1.6e-06	-0.16225	12	0.075028	0.23728
scaffold833	84088	84240	0.014	-0.24298	5	0.43775	0.68073
scaffold833	97882	97970	0.003	-0.314226	5	0.17353	0.48776
scaffold833	120842	120888	0.004	0.175095	7	0.46062	0.28552
scaffold257	62963	63160	0.00065	-0.134845	15	0.28841	0.42326
scaffold257	114706	114727	0.0075	0.141933	5	0.53073	0.3888
scaffold257	194163	194269	0.0017	-0.123173	5	0.82357	0.94675
scaffold257	224582	224613	0.012	-0.205995	5	0.1142	0.32019
scaffold257	229709	229820	0.024	-0.211279	5	0.3598	0.57108
scaffold257	263743	263757	0.017	-0.178133	5	0.5488	0.72693
scaffold153	121901	121932	0.00062	-0.240133	5	0.19113	0.43127
scaffold153	143486	143517	0.026	0.202031	5	0.7019	0.49987
scaffold857	93301	93313	0.0026	-0.19281	7	0.038238	0.23105
scaffold857	121390	121529	0.0075	-0.225065	5	0.142	0.36707
scaffold857	153125	153375	0.017	-0.116081	5	0.83112	0.9472
scaffold8977	164	259	0.0039	-0.180963	8	0.55965	0.74061
scaffold385	58443	58635	0.033	-0.118204	11	0.81488	0.90733
scaffold385	66273	66413	0.0075	-0.151474	5	0.80888	0.96036
scaffold65	238420	238692	6.6e-05	0.131147	25	0.65281	0.52167
scaffold65	327014	327067	0.0084	0.145067	5	0.25573	0.11067
scaffold1289	150522	150659	0.014	-0.140333	5	0.64927	0.7896
scaffold1289	281512	281551	0.00053	-0.341067	5	0.35293	0.694
scaffold1289	281612	282595	0.00031	-0.16547	42	0.052429	0.082268
scaffold1289	314824	315014	0.033	0.146067	5	0.42347	0.2774
scaffold1289	319524	319626	0.04	0.207742	5	0.55573	0.34799
scaffold345	9275	9344	0.0051	-0.1368	5	0.76453	0.90133
scaffold345	18698	18716	0.00017	-0.357595	5	0.25508	0.61267
scaffold345	31430	31528	2.8e-06	-0.106861	12	0.83358	0.94044
scaffold345	90300	90342	0.00033	-0.182333	5	0.74287	0.9252
scaffold345	109136	109216	0.0011	-0.147396	5	0.83194	0.97933
scaffold345	109456	109528	0.0066	-0.146951	5	0.77507	0.92202
scaffold345	238205	238254	0.015	-0.1184	5	0.7676	0.886
scaffold345	283454	283471	0.029	-0.134933	5	0.15553	0.29047
scaffold929	9402	9418	0.014	0.107729	7	0.99205	0.88432
scaffold929	108917	109012	0.044	0.251667	5	0.72773	0.47607
scaffold929	145601	145625	0.026	-0.105267	5	0.70327	0.80853
scaffold929	177566	177745	0.0035	-0.254165	5	0.20907	0.46323
scaffold737	2558	2600	0.0084	0.1034	5	0.9504	0.847
scaffold553	34432	34454	0.0086	-0.173619	7	0.62567	0.79929
scaffold553	76782	76842	0.0027	-0.132061	11	0.65824	0.7903
scaffold2777	16406	16533	0.034	0.255288	7	0.72429	0.469
scaffold2777	46652	46759	0.006	-0.142122	10	0.71468	0.85681
scaffold401	67741	67764	0.019	0.187733	5	0.81893	0.6312
scaffold401	99208	99510	0.034	-0.149476	8	0.49945	0.64893
scaffold401	104474	104677	0.012	-0.157148	9	0.50915	0.6663
scaffold401	148897	150411	0.016	-0.151047	95	0.090564	0.1159
scaffold401	168323	168484	0.04	-0.110336	5	0.77273	0.88307
scaffold401	177110	177139	0.016	0.138121	11	0.55924	0.42112
scaffold793	93803	93897	0.021	-0.141333	5	0.20393	0.34527
scaffold793	127245	127320	0.0099	0.143952	7	0.77686	0.6329
scaffold793	260314	260325	7.7e-06	0.157069	8	0.20229	0.045223
scaffold793	266859	267044	0.0075	-0.230974	5	0.6844	0.91537
scaffold3729	8697	8798	0.0075	-0.174179	5	0.3598	0.53398
scaffold3729	30488	30635	0.0044	-0.20939	8	0.47717	0.68656
scaffold3729	39686	39708	0.014	-0.209561	5	0.41398	0.62354
scaffold1633	26338	26571	0.045	0.103421	19	0.41026	0.30684
scaffold1633	85541	85595	2.1e-05	-0.208781	5	0.77562	0.9844
scaffold1633	125129	125162	0.0039	-0.1782	5	0.7162	0.8944
scaffold1633	251015	251075	0.04	-0.145133	5	0.60773	0.75287
scaffold33	9089	9442	0.00033	0.130931	34	0.34912	0.21819
scaffold33	12355	12557	0.02	-0.110625	22	0.59605	0.69577
scaffold8873	2376	2575	0.044	0.12105	5	0.91885	0.7978
scaffold97	267120	267756	1.4e-07	-0.117026	50	0.67554	0.79257
scaffold97	270142	270165	0.0084	0.159733	5	0.36267	0.20293
scaffold97	379424	379578	3.9e-14	-0.297	26	0.35908	0.65608
scaffold97	379753	379838	6.1e-06	-0.296444	11	0.50518	0.77324
scaffold97	379858	379892	0.00021	-0.298321	5	0.47613	0.77445
scaffold97	381383	381473	0.00012	-0.301748	5	0.41045	0.7122
scaffold97	437548	437660	0.011	-0.173267	5	0.4776	0.65087
scaffold89	37744	37802	0.0013	-0.349733	5	0.5226	0.87233
scaffold89	48408	48977	1e-05	-0.190176	18	0.66253	0.8527
scaffold89	116921	116981	0.0039	-0.249251	5	0.20543	0.45468
scaffold89	124663	124673	0.0058	-0.1412	5	0.75007	0.89127
scaffold89	132674	132699	0.019	-0.1538	5	0.34187	0.49567
scaffold89	159902	159920	0.011	-0.212733	5	0.3918	0.60453
scaffold89	242109	242158	0.0013	-0.172567	5	0.76617	0.93874
scaffold89	307028	307046	0.0066	-0.168667	5	0.2054	0.37407
scaffold89	371565	371686	0.044	-0.230043	5	0.2132	0.44324
scaffold89	430422	430432	0.011	-0.127733	5	0.76627	0.894
scaffold89	477802	477823	0.0036	0.109556	9	0.9053	0.79574
scaffold89	581699	581726	0.0011	-0.2298	5	0.31073	0.54053
scaffold201	17560	17580	0.0095	0.124305	5	0.45113	0.32683
scaffold201	31483	31545	0.011	-0.100267	5	0.8178	0.91807
scaffold201	53316	53360	0.034	-0.134108	7	0.70746	0.84157
scaffold201	136627	136661	0.0063	-0.150571	7	0.67557	0.82614
scaffold201	142349	142390	4.5e-05	-0.113722	6	0.82778	0.9415
scaffold201	402305	402326	0.012	-0.113133	5	0.8122	0.92533
scaffold201	512598	512639	0.012	-0.1709	5	0.60713	0.77803
scaffold201	512956	512975	0.00062	-0.246686	5	0.59878	0.84547
scaffold201	538593	538700	2.8e-05	-0.191822	15	0.50276	0.69458
scaffold201	596210	596222	0.0035	-0.1346	5	0.71713	0.85173
scaffold201	599112	599173	0.034	0.111857	7	0.5821	0.47024
scaffold201	604968	605012	9.5e-05	-0.1943	10	0.33217	0.52647
scaffold417	2112	2307	7.7e-13	-0.128654	26	0.43049	0.55914
scaffold2113	1910	1919	0.049	-0.108718	5	0.80847	0.91718
scaffold2113	91678	91709	0.0039	-0.214	5	0.39187	0.60587
scaffold2113	155118	155355	0.046	-0.130111	11	0.52828	0.60521
scaffold353	77896	78004	5.8e-05	-0.127645	11	0.75726	0.88491
scaffold353	98878	99008	0.0028	-0.267458	8	0.13983	0.40729
scaffold353	112365	112398	0.011	-0.130667	5	0.76247	0.89313
scaffold353	124390	124490	0.0026	-0.126733	5	0.81007	0.9368
scaffold353	155731	155773	0.0084	0.278747	5	0.52741	0.24867
scaffold353	297491	297556	0.00053	-0.1234	5	0.86353	0.98693
scaffold353	342166	342212	0.0016	-0.131831	6	0.72572	0.85756
scaffold2009	3725	3892	9.9e-08	-0.244758	11	0.34939	0.59415
scaffold697	128977	128990	0.011	-0.125733	5	0.8082	0.93393
scaffold697	179450	179549	0.0035	0.147933	5	0.82367	0.67573
scaffold697	319735	319789	0.00019	-0.1965	8	0.47883	0.67533
scaffold697	320642	320709	0.0013	-0.162133	5	0.079067	0.2412
scaffold697	378389	378418	0.015	-0.2184	5	0.20853	0.42693
scaffold2889	3215	3232	0.0051	-0.198668	5	0.78996	0.98863
scaffold745	44265	44284	0.0063	0.100143	7	0.5519	0.45176
scaffold745	50303	50470	0.024	-0.255225	5	0.54711	0.80233
scaffold745	255038	255144	0.00062	-0.366885	5	0.34997	0.71685
scaffold745	273892	273913	0.0017	0.182533	5	0.5916	0.40907
scaffold745	322294	322465	0.049	-0.106031	5	0.67457	0.7806
scaffold761	41636	41697	0.008	-0.207238	7	0.45838	0.66562
scaffold761	73905	73956	0.033	0.173841	5	0.57167	0.39783
scaffold761	104675	104737	0.029	-0.17654	5	0.42027	0.59681
Scaffold3169	295	465	0.0051	0.31253	5	0.32086	0.0083334
scaffold449	134306	134411	0.014	-0.1656	5	0.40413	0.56973
scaffold449	147667	147683	0.0084	-0.131733	5	0.76333	0.89507
scaffold449	161104	161129	0.021	-0.101733	5	0.8716	0.97333
scaffold449	164799	164814	0.0017	0.112219	5	0.94893	0.83671
scaffold449	176114	176156	0.0084	0.245804	5	0.5338	0.288
scaffold449	184192	184225	0.003	-0.119933	5	0.86887	0.9888
scaffold449	188388	188464	0.0035	0.135	5	0.94093	0.80593
scaffold449	198811	198949	0.0049	-0.179303	11	0.67494	0.85424
scaffold449	257395	257592	0.00027	-0.107872	13	0.084949	0.19282
scaffold449	365591	365609	0.021	-0.201	5	0.61307	0.81407
scaffold1169	2114	2255	0.046	-0.192853	7	0.1335	0.32635
scaffold1169	5987	6002	0.00084	0.176533	5	0.33267	0.15613
scaffold1169	15466	15488	0.011	-0.1256	5	0.33653	0.46213
scaffold1169	61354	61372	0.0058	0.254735	5	0.47667	0.22193
scaffold1169	93082	93128	0.017	-0.218429	7	0.21138	0.42981
scaffold1169	161294	161346	0.00028	-0.174524	7	0.39914	0.57367
scaffold1169	162918	162943	0.012	-0.177733	5	0.5486	0.72633
scaffold1169	163039	163054	0.0023	-0.2	5	0.73367	0.93367
scaffold1169	172086	172221	0.033	-0.104533	5	0.1544	0.25893
scaffold1169	262130	262288	5.3e-06	-0.19138	13	0.60134	0.79272
scaffold81	44153	44163	0.0045	-0.194067	5	0.70353	0.8976
scaffold81	55318	55335	0.0084	-0.155663	5	0.63943	0.7951
scaffold81	356789	356845	0.0075	0.1732	5	0.50153	0.32833
scaffold81	402172	402180	0.0066	-0.161867	5	0.67073	0.8326
scaffold6033	47448	47565	0.00028	-0.1842	5	0.72693	0.91113
scaffold409	17211	17267	0.00039	-0.110933	5	0.83093	0.94187
scaffold409	71436	71463	0.0026	0.106333	8	0.96079	0.85446
scaffold409	79186	79202	0.00098	-0.203667	5	0.085867	0.28953
scaffold409	239400	239473	0.0014	-0.111298	9	0.76104	0.87233
scaffold409	529067	529255	0.0013	-0.258867	5	0.59913	0.858
scaffold409	606710	606732	0.021	-0.217067	5	0.583	0.80007
scaffold3433	24947	25047	0.0075	0.162774	5	0.9176	0.75483
scaffold2801	9007	9044	0.0017	-0.132667	5	0.051467	0.18413
scaffold2801	42992	43085	0.00045	-0.227286	7	0.6509	0.87819
scaffold2801	44948	44970	0.00033	-0.213067	5	0.2762	0.48927
scaffold2801	44999	45270	6.5e-14	-0.363273	17	0.16416	0.52743
scaffold2801	49979	50185	0.021	-0.1652	5	0.55807	0.72327
scaffold1089	285	344	0.011	-0.116646	5	0.83062	0.94727
scaffold1089	16149	16249	0.0043	-0.126565	10	0.7386	0.86517
scaffold1089	23638	23674	0.0017	-0.119762	7	0.79819	0.91795
scaffold1089	23850	24106	0.0095	-0.174111	16	0.60171	0.74677
scaffold1089	46235	46321	0.029	-0.164933	5	0.27247	0.4374
scaffold1089	46828	46905	0.0017	-0.1076	5	0.84093	0.94853
scaffold1089	48820	48898	0.011	-0.176418	5	0.21933	0.39575
scaffold1089	71529	71554	0.0095	-0.190067	5	0.49167	0.68173
scaffold2913	17511	17853	0.00097	-0.236875	8	0.24	0.47687
scaffold577	40069	40248	0.021	-0.147397	5	0.73054	0.87793
scaffold577	156946	157159	0.012	0.147975	5	0.96554	0.81756
scaffold577	193957	193982	0.00098	-0.253347	5	0.28565	0.539
scaffold193	33129	33171	0.0015	0.222733	5	0.9288	0.70606
scaffold193	42165	42181	0.0039	-0.186133	5	0.49147	0.6776
scaffold193	45801	45854	0.0045	-0.215733	5	0.63153	0.84727
scaffold193	53769	53837	0.008	-0.100857	7	0.80629	0.90714
scaffold193	130007	130056	0.017	-0.178733	5	0.74793	0.92667
scaffold193	155717	155804	0.0023	-0.124601	8	0.78402	0.90862
scaffold193	191375	191447	0.00094	0.153048	7	0.84243	0.68938
scaffold193	455311	455463	0.0014	-0.184484	9	0.60107	0.78556
scaffold1785	98489	98629	0.012	-0.19	5	0.43067	0.62067
scaffold489	27429	27612	0.0018	-0.1527	10	0.6637	0.8164
scaffold489	63941	63988	0.00033	-0.147167	8	0.097125	0.24429
scaffold489	271503	271547	0.0017	0.1004	5	0.96267	0.86227
scaffold489	300056	300104	0.0036	-0.138433	10	0.6343	0.77273
scaffold457	109898	110042	0.0035	-0.235733	5	0.39633	0.63207
scaffold457	123879	123915	0.019	-0.121733	5	0.78427	0.906
scaffold457	185098	185180	0.011	-0.153467	5	0.71307	0.86653
scaffold457	291624	291650	0.00033	0.195267	5	0.41793	0.22267
scaffold457	293982	294021	0.00024	0.1966	5	0.58147	0.38487
scaffold457	296746	297183	1.9e-10	0.209487	55	0.57438	0.36489
scaffold457	297380	297424	0.017	0.175126	5	0.34804	0.17292
scaffold3833	11071	11097	0.0065	-0.124056	6	0.76039	0.88444
scaffold897	240880	241185	2.2e-07	-0.296786	14	0.39895	0.69574
scaffold569	141869	141909	0.00028	-0.179549	5	0.80283	0.98238
scaffold1449	23101	23173	0.0065	-0.182167	8	0.25158	0.43375
scaffold1449	36275	36312	0.0095	-0.204533	5	0.16047	0.365
scaffold1449	94978	95066	0.0026	-0.115533	5	0.802	0.91753
scaffold1449	109617	109812	6.3e-05	-0.126963	18	0.67761	0.80457
scaffold945	25963	26298	5.3e-08	-0.140701	23	0.77611	0.91681
scaffold945	28384	28431	0.019	0.103333	5	0.57367	0.47033
scaffold657	18809	18942	0.014	-0.117133	15	0.50333	0.62047
scaffold657	47907	47915	0.033	0.137267	5	0.49727	0.36
scaffold657	146776	146926	0.0028	-0.1648	10	0.2026	0.3674
scaffold657	148518	148552	0.012	-0.153417	8	0.25821	0.41162
scaffold657	179541	179647	0.00036	-0.208792	8	0.26163	0.47042
scaffold657	236430	236444	0.011	0.101933	5	0.922	0.82007
scaffold657	382750	382784	0.0084	0.111535	5	0.99447	0.88293
scaffold273	50965	51005	0.00053	-0.230867	5	0.5896	0.82047
scaffold17	24929	25016	0.012	-0.120867	5	0.78453	0.9054
scaffold17	82118	82129	0.0051	-0.194717	5	0.54763	0.74234
scaffold169	9381	9405	0.0075	-0.106067	5	0.87913	0.9852
scaffold169	72837	72977	0.0084	-0.1515	5	0.77117	0.92267
scaffold169	150038	150136	0.0045	-0.159592	5	0.72074	0.88033
scaffold217	39721	39741	0.014	0.110146	5	0.96667	0.85652
scaffold4153	12828	12984	0.00037	0.11944	11	0.83236	0.71292
scaffold249	80138	80195	0.014	0.192867	5	0.6772	0.48433
scaffold4241	562	749	0.00053	-0.100423	5	0.89346	0.99389
scaffold361	160536	160635	0.0075	-0.100626	5	0.015067	0.11569
scaffold361	178525	178557	0.0075	-0.191472	5	0.6742	0.86567
scaffold361	228255	228269	0.019	-0.237933	5	0.36067	0.5986
scaffold2857	9407	9483	0.036	0.116897	5	0.92381	0.80692
scaffold41	24393	24453	0.0017	-0.111067	5	0.8608	0.97187
scaffold41	122766	122954	5.5e-07	-0.197741	9	0.64211	0.83985
scaffold41	296560	296669	0.019	0.103508	9	0.88732	0.78381
scaffold1417	10782	10841	0.00072	0.255953	5	0.56347	0.30751
scaffold6113	202	247	0.00098	0.111775	9	0.9663	0.85453
scaffold1465	17853	17899	0.0092	0.154549	7	0.66185	0.5073
scaffold1465	18301	18814	0.023	-0.125633	31	0.22792	0.29961
scaffold1185	12910	13044	0.011	-0.168733	5	0.55833	0.72707
scaffold1185	20050	20066	0.00039	-0.134267	5	0.8452	0.97947
scaffold1185	24282	24448	0.02	-0.155542	8	0.62858	0.78412
scaffold1185	78506	78585	0.0017	-0.3542	5	0.26233	0.61653
scaffold1185	217596	217752	0.00039	-0.254067	5	0.312	0.56607
scaffold1185	222472	222517	0.0084	-0.1074	5	0.80027	0.90767
scaffold1185	222766	222929	0.00028	-0.202452	14	0.37093	0.57338
scaffold1185	224758	224836	2.1e-05	-0.2304	10	0.2567	0.4871
scaffold1185	515479	515520	0.0043	-0.132333	7	0.76862	0.90095
scaffold1185	533958	533981	0.00014	-0.259099	8	0.28323	0.54233
scaffold1185	543447	543526	0.0086	-0.133238	7	0.454	0.58724
scaffold1185	578336	578382	0.036	-0.1546	5	0.55667	0.71127
scaffold1185	583225	583268	0.00019	-0.182777	8	0.24339	0.42617
scaffold1185	589907	589937	0.002	-0.108246	5	0.85853	0.96678
scaffold1	77277	77293	0.0017	0.276599	5	0.80733	0.53073
scaffold1	139048	139112	0.002	-0.158533	5	0.81207	0.9706
scaffold1	142715	142919	0.0035	-0.101133	5	0.8506	0.95173
scaffold1	303277	303332	0.00078	-0.161042	8	0.65796	0.819
scaffold1049	39136	39218	0.019	0.184711	12	0.62416	0.43944
scaffold1049	108328	108431	0.015	-0.262333	5	0.57127	0.8336
scaffold1049	109990	110155	0.012	-0.192424	5	0.52558	0.718
scaffold1681	4323	4542	1.7e-10	-0.259604	16	0.29394	0.55354
scaffold9305	580	695	0.0086	-0.173043	6	0.54433	0.71738
scaffold177	27185	27213	0.016	0.114056	6	0.86533	0.75128
scaffold177	44497	44722	0.0029	-0.143221	11	0.7106	0.85382
scaffold177	96910	96953	0.0026	-0.147067	5	0.65473	0.8018
scaffold177	177278	177340	0.015	-0.1942	5	0.37827	0.57247
scaffold177	211979	212052	0.00015	-0.225657	6	0.47595	0.70161
scaffold177	256674	256711	0.00014	-0.245333	7	0.58148	0.82681
scaffold177	345260	345289	0.0035	0.103267	5	0.896	0.79273
scaffold177	352671	352720	0.0032	-0.112481	9	0.65019	0.76267
scaffold177	453185	453217	2.8e-07	-0.244656	8	0.49909	0.74374
scaffold177	509898	509952	0.013	-0.178627	7	0.54904	0.72766
scaffold505	53142	54859	0.0026	-0.14068	208	0.93598	0.93456
scaffold505	76557	76608	2.8e-05	-0.149262	8	0.75473	0.90399
scaffold505	79600	79653	0.0095	0.113712	5	0.9801	0.86639
scaffold505	88578	88639	0.017	-0.11583	5	0.81975	0.93558
scaffold1489	135843	135861	0.012	-0.1108	5	0.82453	0.93533
scaffold465	170419	170442	0.019	0.191508	7	0.60914	0.41763
scaffold465	188323	188467	0.0025	0.115048	25	0.68421	0.56917
scaffold1897	70227	70377	0.0013	-0.216579	7	0.46652	0.6831
scaffold1897	87240	87254	0.019	-0.1608	5	0.17307	0.33387
scaffold1225	20679	20754	0.0084	-0.134333	5	0.77207	0.9064
scaffold1225	59059	59083	0.00024	-0.219066	5	0.068482	0.28755
scaffold1225	125888	125897	0.0015	-0.1618	5	0.74227	0.90407
scaffold1225	162056	162095	0.033	-0.1038	5	0.7438	0.8476
scaffold1225	222928	223158	6.2e-05	0.140222	9	0.53996	0.39974
scaffold1225	236941	236953	0.0026	-0.108867	5	0.86313	0.972
scaffold1225	356335	356378	0.021	-0.148933	5	0.6632	0.81213
scaffold1225	380006	380050	0.049	-0.100133	5	0.76833	0.86847
scaffold1225	380364	380417	3.7e-05	-0.360667	5	0.43113	0.7918
scaffold1225	381733	381764	0.0045	-0.318133	5	0.4604	0.77853
scaffold1225	391397	391427	5.2e-07	-0.469714	7	0.23748	0.70719
scaffold1225	393165	393287	0.0066	-0.1006	5	0.87707	0.97767
scaffold1225	442114	442154	0.00072	-0.222667	8	0.19708	0.41975
scaffold521	168702	168841	0.0058	0.101667	13	0.2201	0.15156
scaffold521	173421	173446	0.0066	0.1762	5	0.50467	0.32847
scaffold521	407218	407230	0.019	-0.131733	5	0.78647	0.9182
scaffold521	579599	579628	0.0058	-0.109733	5	0.78133	0.89107
scaffold521	594210	594400	0.021	-0.166355	5	0.18341	0.34976
scaffold3289	61	119	0.0017	0.104051	13	0.92351	0.81946
scaffold625	105158	105195	0.019	0.122133	5	0.62287	0.50073
scaffold625	153064	153170	0.0045	-0.252165	5	0.46932	0.72148
scaffold625	360355	360382	0.00072	-0.1582	5	0.53993	0.69813
scaffold625	394793	394875	0.0015	-0.190467	5	0.6134	0.80387
scaffold625	399541	399669	6.3e-06	-0.283714	7	0.2739	0.55762
scaffold625	400941	401004	0.015	-0.175733	5	0.3852	0.56093
scaffold625	472616	473028	0.023	0.1469	10	0.57787	0.43097
scaffold625	715592	715662	1.4e-05	-0.25081	7	0.12976	0.38057
scaffold57	197552	197622	0.014	0.156669	8	0.99488	0.83821
scaffold57	239344	239459	0.00013	-0.162333	10	0.60727	0.7696
scaffold57	331363	331413	0.0066	-0.1944	5	0.66613	0.86053
scaffold57	353027	353052	4.9e-05	-0.163958	8	0.75979	0.92375
scaffold57	390105	390129	0.017	-0.159667	5	0.52547	0.68513
scaffold57	416416	416617	0.00015	-0.148137	17	0.66994	0.81808
scaffold57	486319	486369	0.029	-0.233093	5	0.27647	0.50956
scaffold57	498070	498208	0.0031	-0.158048	7	0.64952	0.80757
scaffold57	548275	548323	0.012	-0.130281	11	0.66609	0.79637
scaffold281	27087	27093	0.0017	0.214467	5	0.59207	0.3776
scaffold281	145226	145237	0.0026	-0.146533	5	0.6154	0.76193
scaffold281	172358	172386	6.7e-07	0.276667	8	0.57867	0.302
scaffold281	201152	201249	0.012	-0.26688	5	0.37265	0.63953
scaffold281	242947	243081	0.021	0.1278	5	0.46747	0.33967
scaffold281	254269	254398	0.0012	-0.137758	11	0.65836	0.79612
scaffold25	13485	13524	0.00084	0.115697	8	0.99846	0.88276
scaffold25	26633	27402	2.1e-05	-0.21412	36	0.50851	0.72263
scaffold25	112322	112518	1.2e-06	-0.241204	21	0.17474	0.41595
scaffold25	364637	364705	0.0013	-0.1158	5	0.84867	0.96447
scaffold25	408745	408943	0.0075	-0.103921	5	0.89135	0.99527
scaffold25	425558	425675	0.011	-0.132267	5	0.79807	0.93033
scaffold25	446978	447140	0.0099	-0.117667	7	0.25486	0.37252
scaffold25	645939	645956	0.017	0.12335	5	0.55947	0.43612
scaffold25	646167	646296	0.0023	-0.1704	5	0.7234	0.8938
scaffold25	662511	662598	0.0003	0.133364	12	0.93008	0.79672
scaffold6681	588	721	8.1e-05	0.128782	15	0.84972	0.72094
scaffold297	32974	33013	0.036	-0.225175	5	0.46893	0.69411
scaffold297	144618	144668	5.4e-07	-0.367667	8	0.32346	0.69112
scaffold297	364577	364597	0.003	-0.162486	5	0.72185	0.88433
scaffold297	421852	421890	0.0035	0.118267	5	0.94367	0.8254
scaffold297	459807	459826	0.0094	-0.165333	8	0.58304	0.74838
scaffold297	525718	525736	0.0075	-0.222511	5	0.58902	0.81153
scaffold297	534613	534665	0.003	-0.238333	8	0.434	0.67233
scaffold297	551336	551350	0.021	-0.165067	5	0.35453	0.5196
scaffold297	584690	584706	0.0035	-0.200933	5	0.36253	0.56347
scaffold297	588973	589051	0.011	-0.313908	5	0.12427	0.43817
scaffold297	605405	605414	0.0023	0.218733	5	0.63107	0.41233
scaffold297	690450	690496	0.015	-0.1914	5	0.12947	0.32087
scaffold297	712635	712712	0.012	-0.200267	5	0.41433	0.6146
scaffold297	786291	786456	0.02	-0.105476	7	0.69995	0.80543
scaffold297	836773	836787	0.0058	-0.168631	5	0.73457	0.9032
scaffold297	881312	881459	0.005	-0.132708	8	0.648	0.78071
scaffold297	983590	983643	0.0011	-0.112133	5	0.87947	0.9916
scaffold297	1004640	1004836	0.00011	-0.20263	9	0.55522	0.75785
scaffold297	1006306	1006331	0.024	-0.12073	5	0.843	0.96373
scaffold1993	67695	67772	0.016	-0.126095	7	0.71867	0.84476
scaffold1993	86233	86244	0.0029	-0.116889	6	0.8185	0.93539
scaffold1993	105828	105876	0.012	0.1478	5	0.94413	0.79633
scaffold1585	23341	23361	0.021	-0.108621	5	0.09292	0.20154
scaffold1585	31455	31586	0.02	0.124533	10	0.36913	0.2446
scaffold1585	49553	49658	0.018	-0.168944	6	0.25906	0.428
scaffold1585	49696	50070	0.0079	-0.134444	20	0.69884	0.784
scaffold1585	80665	80697	0.0051	-0.120909	5	0.76469	0.8856
scaffold4889	92581	92659	0.015	0.103608	5	0.95971	0.85611
scaffold3842	1584	1638	0.015	-0.159533	5	0.6864	0.84593
scaffold3842	2015	2047	1.7e-05	-0.357278	6	0.49894	0.85622
scaffold3842	2678	2710	0.00094	0.31456	7	0.40984	0.095277
scaffold3842	4155	4457	0.00028	-0.182556	22	0.41102	0.59357
scaffold8074	136	273	0.033	-0.161005	5	0.58373	0.74473
scaffold3570	47	76	0.017	-0.105512	7	0.84097	0.94648
Scaffold8994	536	639	0.011	-0.113944	6	0.70928	0.82322
scaffold225	78007	78120	0.046	-0.129624	7	0.74152	0.87115
scaffold225	151465	151537	0.0026	-0.2712	5	0.186	0.4572
scaffold225	151646	152066	2.8e-11	-0.218292	32	0.21016	0.42845
scaffold330	22272	22310	0.029	0.106233	10	0.33177	0.22553
scaffold394	481	506	0.0058	0.185748	5	0.8809	0.69515
scaffold1754	10016	10082	0.0039	-0.2668	5	0.40527	0.67207
scaffold1754	20350	20383	0.029	-0.181533	5	0.67907	0.8606
scaffold1754	20965	20983	0.0026	-0.1382	5	0.82107	0.95927
scaffold1754	40743	40761	0.00098	-0.143133	5	0.079867	0.223
scaffold1009	151205	151251	0.0023	-0.117133	5	0.83567	0.9528
scaffold1009	241358	241413	0.008	0.192762	7	0.55929	0.36652
scaffold1009	374634	375169	0.00036	-0.120022	15	0.77342	0.89344
scaffold1009	396805	396878	0.00014	-0.242857	7	0.57186	0.81471
scaffold1009	493624	493669	0.0011	-0.269267	5	0.46087	0.73013
scaffold1009	516702	516717	0.00012	-0.142467	5	0.82793	0.9704
scaffold1009	532256	532579	0.0059	-0.108952	7	0.71781	0.82676
scaffold1009	572761	572786	0.0026	-0.127	5	0.15593	0.28293
scaffold1009	572822	572926	3.1e-05	-0.157933	10	0.2892	0.44713
scaffold1009	725148	725168	0.00012	-0.196867	5	0.6584	0.85527
scaffold1009	763500	763532	0.0013	-0.210302	5	0.4013	0.6116
scaffold714	63296	63390	0.0026	-0.131933	5	0.82233	0.95427
scaffold561	61850	62024	1.7e-06	-0.123688	16	0.80312	0.92681
scaffold561	62325	62507	3.1e-06	-0.209926	9	0.38396	0.59389
scaffold561	65357	65920	1.3e-06	-0.151	19	0.66288	0.81388
scaffold561	139203	139310	0.0011	0.107769	13	0.8729	0.76513
scaffold561	203444	203698	0.0058	-0.225133	5	0.21587	0.441
scaffold561	207431	207494	0.0075	-0.131733	5	0.66507	0.7968
scaffold561	224214	224350	0.0045	-0.233933	5	0.4566	0.69053
scaffold561	234902	234972	0.0075	-0.115533	5	0.85053	0.96607
scaffold561	252536	252828	0.00045	-0.189485	11	0.57291	0.76239
scaffold561	282615	282752	0.0039	-0.267802	5	0.4115	0.6793
scaffold561	318750	318880	0.00014	-0.125133	15	0.74464	0.86978
scaffold705	171894	171954	0.0095	-0.113333	5	0.8598	0.97313
scaffold705	311549	311569	0.029	0.247334	5	0.8402	0.59287
scaffold834	23977	24018	0.0015	0.182177	5	0.94532	0.76315
scaffold834	31311	31593	0.00033	-0.122623	5	0.86005	0.98267
scaffold834	31620	31731	1.5e-06	0.12589	14	0.99139	0.8655
scaffold194	39515	39584	0.0014	-0.179375	8	0.56992	0.74929
scaffold866	36427	36642	0.017	-0.105862	5	0.83701	0.94287
scaffold866	118559	118578	0.0035	-0.108067	5	0.84033	0.9484
scaffold801	94399	94406	0.04	0.105733	5	0.8572	0.75147
scaffold801	99488	99837	0.011	-0.150393	7	0.63297	0.78336
scaffold801	140325	140341	0.049	-0.188	5	0.23693	0.42493
scaffold801	296212	296438	0.0058	-0.252133	5	0.44093	0.69307
scaffold2146	101142	101196	0.011	-0.239813	5	0.23993	0.47975
scaffold2146	157597	157691	0.0095	-0.1082	5	0.81393	0.92213
scaffold2146	157766	157780	0.0023	-0.198067	5	0.7028	0.90087
scaffold2146	157965	158051	5.3e-05	-0.140733	5	0.8314	0.97213
scaffold2146	166628	166677	0.0095	-0.137147	5	0.84339	0.98053
scaffold186	51356	51396	0.0051	-0.136198	5	0.85422	0.99041
scaffold186	139928	140171	1.4e-13	0.276872	37	0.48037	0.2035
scaffold186	171466	171474	0.024	-0.190447	5	0.16987	0.36031
scaffold186	175085	175171	8.3e-05	-0.100166	9	0.88802	0.98818
scaffold2466	32951	33001	0.0095	-0.196908	5	0.6042	0.80111
scaffold7498	579	596	0.017	0.191867	5	0.89659	0.70473
scaffold609	203283	203352	7.7e-05	-0.181667	12	0.38839	0.57006
scaffold609	247995	248002	0.012	-0.1198	5	0.45753	0.57733
scaffold418	75638	75662	0.0017	0.325958	5	0.46294	0.13698
scaffold241	24246	24291	0.0075	0.163259	5	0.9281	0.76484
scaffold241	54956	55132	0.0013	-0.2124	5	0.7266	0.939
scaffold241	421849	421976	0.0035	-0.220865	5	0.13994	0.36081
scaffold241	435126	435240	3.6e-08	0.144917	12	0.40244	0.25753
scaffold241	436535	436647	0.0095	-0.108867	5	0.83493	0.9438
scaffold241	516740	516752	0.00039	-0.190944	6	0.55389	0.74483
scaffold241	519375	519477	0.011	-0.178133	5	0.2776	0.45573
scaffold241	668755	668786	0.0075	-0.198	5	0.12907	0.32707
scaffold578	64297	64382	0.00013	-0.146111	6	0.80339	0.9495
scaffold1594	66505	66713	0.002	-0.107343	8	0.85099	0.95833
scaffold1626	4159	4216	0.019	-0.1974	5	0.48713	0.68453
scaffold1826	48666	48785	0.015	-0.167076	5	0.78004	0.94711
scaffold1826	95992	96004	0.00044	-0.185864	6	0.71361	0.89948
scaffold1826	132191	132242	0.049	-0.1394	5	0.41333	0.55273
scaffold2130	9685	9723	0.04	-0.1502	5	0.59347	0.74367
scaffold346	49470	49568	0.0035	-0.290067	5	0.35947	0.64953
scaffold346	58349	58378	0.00039	-0.107333	5	0.818	0.92533
scaffold346	106158	106305	2.3e-07	-0.296095	7	0.52276	0.81886
scaffold346	120677	120702	0.0015	-0.133533	5	0.18487	0.3184
scaffold346	121898	121921	0.00084	-0.264733	5	0.3796	0.64433
scaffold1298	33982	34066	0.00076	-0.108118	11	0.83079	0.93891
scaffold2802	79818	79883	0.0058	-0.1496	5	0.32087	0.47047
scaffold49	45654	45767	0.0039	-0.125473	5	0.86619	0.99167
scaffold49	137781	137803	0.0051	0.114533	5	0.271	0.15647
scaffold49	155245	155910	1.7e-07	-0.122667	32	0.82348	0.94615
scaffold49	160848	161005	0.0058	-0.143467	5	0.2462	0.38967
scaffold49	291626	291647	0.012	-0.112867	5	0.80513	0.918
scaffold49	292809	292858	0.0054	0.103594	6	0.18904	0.085444
scaffold49	301061	301207	0.012	0.128271	5	0.28847	0.1602
scaffold49	370666	370701	0.0011	-0.18319	7	0.30795	0.49114
scaffold49	377342	377400	0.00043	0.171363	9	0.21366	0.042296
scaffold1194	38267	38320	0.0026	-0.1088	5	0.73893	0.84773
scaffold906	25975	26103	0.0084	-0.1184	5	0.7536	0.872
scaffold906	69305	69325	0.0068	-0.168571	7	0.52	0.68857
scaffold825	79361	79426	0.00033	-0.240667	5	0.42373	0.6644
scaffold825	169852	169860	0.0075	-0.110441	5	0.88349	0.99393
scaffold825	219579	219620	0.00041	-0.1847	10	0.64737	0.83207
scaffold825	230619	230678	2.4e-06	-0.338889	6	0.46544	0.80433
scaffold825	318344	318502	0.0066	-0.184	13	0.65144	0.78523
scaffold825	341354	341472	0.017	-0.277867	5	0.3776	0.65547
scaffold825	459018	459045	0.005	0.115619	7	0.85933	0.74371
scaffold825	528011	528226	0.00072	-0.125802	5	0.82995	0.95575
scaffold825	600778	600928	9.2e-05	-0.285286	7	0.47262	0.7579
scaffold825	692947	693175	0.0083	-0.107089	8	0.76276	0.86985
scaffold825	806055	806100	0.0088	-0.181852	8	0.25002	0.43188
scaffold1842	61399	61446	0.026	0.105414	7	0.95927	0.85386
scaffold1202	3102	3358	0.018	0.102413	14	0.90431	0.8019
scaffold1202	27595	27661	0.0011	-0.107476	7	0.86319	0.97067
scaffold1202	79481	79512	0.00015	-0.277921	6	0.64802	0.92594
scaffold1202	109502	109549	0.0039	-0.156267	5	0.689	0.84527
scaffold1202	200527	200604	0.0024	-0.135792	8	0.75392	0.88971
scaffold1202	247779	247840	0.0019	-0.115778	9	0.64115	0.75693
scaffold250	5979	6054	0.026	0.141708	8	0.43908	0.29737
scaffold250	71424	71449	0.0035	-0.11	5	0.81113	0.92113
scaffold250	136072	136303	0.0054	-0.229389	17	0.6058	0.77892
scaffold250	136340	136562	5.1e-05	-0.140651	10	0.82838	0.96903
scaffold250	136808	136862	0.0026	-0.219533	5	0.66193	0.88147
scaffold250	154508	154594	0.015	-0.245272	5	0.36653	0.6118
scaffold250	157372	157490	0.0072	-0.163167	15	0.85393	0.92413
scaffold250	239046	239367	5.9e-05	-0.122778	19	0.62428	0.74706
scaffold250	294192	294250	0.024	0.1432	5	0.84847	0.70527
scaffold250	337645	337714	0.0013	-0.1288	5	0.83293	0.96173
scaffold250	348817	348909	0.00024	0.112687	9	0.97348	0.86079
scaffold250	354443	354467	0.00028	-0.163996	7	0.44472	0.60871
scaffold250	393003	393225	0.00024	-0.2962	5	0.482	0.7782
scaffold922	131193	131376	0.043	-0.141738	7	0.19975	0.34149
scaffold1338	51607	51618	0.0045	-0.23291	5	0.25216	0.48507
scaffold1338	111935	112016	0.016	0.228376	7	0.48106	0.25268
scaffold329	310837	310931	0.0011	-0.163	5	0.68793	0.85093
scaffold329	321569	321579	0.0045	-0.136867	5	0.7894	0.92627
scaffold329	334978	335104	0.00059	-0.169937	16	0.62442	0.79435
scaffold329	336769	336817	5.9e-07	-0.319429	7	0.376	0.69543
scaffold329	378700	378710	0.005	-0.167667	8	0.46525	0.63292
scaffold329	389775	389782	0.0023	-0.2324	5	0.44073	0.67313
scaffold329	442411	442423	0.0075	-0.175867	5	0.7272	0.90307
scaffold329	447663	447719	0.00039	-0.166467	5	0.74513	0.9116
scaffold329	706393	706593	0.002	-0.186537	13	0.13182	0.31836
scaffold329	714494	714674	1.1e-09	-0.253767	20	0.53213	0.7859
scaffold329	718098	718289	0.015	-0.199605	10	0.56107	0.76068
scaffold329	784660	784753	0.0088	0.142208	8	0.46212	0.31992
scaffold329	860640	860690	0.021	-0.1076	5	0.68673	0.79433
scaffold329	860690	860800	0.0024	-0.237714	7	0.29105	0.52876
scaffold329	916293	916361	0.002	0.224819	9	0.53515	0.31033
scaffold329	932962	933058	0.038	-0.158543	7	0.77019	0.92873
scaffold329	1043954	1044009	0.021	-0.167642	6	0.63572	0.80336
scaffold329	1157482	1157531	0.0066	-0.129504	5	0.8267	0.95621
scaffold329	1280503	1280518	0.019	-0.140417	8	0.29058	0.431
scaffold329	1306739	1306772	0.0066	-0.113667	5	0.82333	0.937
scaffold329	1404828	1404852	0.0078	0.12625	8	0.34862	0.22237
scaffold329	1502150	1502181	7.5e-05	-0.1138	5	0.84767	0.96147
scaffold329	1520004	1520106	5.3e-05	-0.16575	8	0.72867	0.89442
scaffold329	1524751	1524850	0.0045	-0.306533	5	0.2844	0.59093
scaffold329	1529243	1529731	0.012	-0.208867	11	0.56364	0.71652
scaffold329	1529861	1530093	1.8e-12	-0.326319	23	0.36706	0.69338
scaffold329	1543038	1543205	0.029	-0.165933	5	0.69253	0.85847
scaffold329	1543589	1543768	0.00012	-0.134896	7	0.79868	0.93357
scaffold329	1547932	1548054	0.00021	-0.275867	5	0.4576	0.73347
scaffold329	1564873	1565027	0.0015	0.100867	5	0.97233	0.87147
scaffold50	132371	132556	0.0019	-0.185822	7	0.66561	0.85143
scaffold50	139166	139213	0.00021	-0.236265	5	0.74623	0.9825
scaffold50	139244	139347	2.1e-05	-0.103538	10	0.82096	0.9245
scaffold50	223360	223398	7.7e-05	-0.113474	9	0.86755	0.98102
scaffold305	71272	71335	0.0066	-0.218	5	0.54933	0.76733
scaffold305	187775	187926	0.0036	-0.26044	9	0.4415	0.70194
scaffold305	228906	228933	3.7e-05	-0.210467	5	0.6762	0.88667
scaffold305	228933	229660	2.6e-05	-0.147889	47	0.85012	0.91786
scaffold305	231251	231357	0.026	-0.170533	5	0.64987	0.8204
scaffold305	231359	231370	0.0095	-0.169133	5	0.66667	0.8358
scaffold305	271774	271822	0.036	0.182452	5	0.59174	0.40928
scaffold305	340823	340920	0.0068	-0.149857	7	0.57819	0.72805
scaffold305	507141	507157	0.011	-0.147238	7	0.70548	0.85271
scaffold5066	73	133	0.014	-0.132944	5	0.81706	0.95
scaffold2202	40565	40587	0.012	-0.165661	5	0.47727	0.64293
scaffold2202	55449	55465	0.0066	0.1588	5	0.76387	0.60507
scaffold1330	6005	6078	1.1e-05	-0.16619	7	0.028191	0.19438
scaffold137	5670	5760	3.8e-07	-0.271593	9	0.17326	0.44485
scaffold137	39004	39182	0.005	0.159	7	0.44005	0.28105
scaffold137	55839	55855	0.0021	-0.197889	6	0.41511	0.613
scaffold137	110127	110229	0.015	-0.100933	5	0.67847	0.7794
scaffold137	116994	117004	0.002	-0.1486	5	0.8208	0.9694
scaffold137	124443	124520	0.033	-0.180333	5	0.3886	0.56893
scaffold137	232768	233027	1.1e-08	-0.140867	20	0.75262	0.89348
scaffold137	234863	234901	0.0013	-0.310133	5	0.22593	0.53607
scaffold137	425252	425412	0.00021	-0.368274	5	0.41806	0.78633
scaffold137	462103	462136	0.033	-0.161983	5	0.1356	0.29758
scaffold137	683238	683269	0.0075	-0.108111	9	0.76978	0.87789
scaffold137	699507	699533	0.015	-0.103333	5	0.77733	0.88067
scaffold137	713158	713365	0.00062	-0.217814	5	0.52275	0.74056
scaffold137	783772	783889	0.0026	-0.115333	5	0.69573	0.81107
scaffold137	803053	803359	0.0061	-0.107501	9	0.47902	0.58652
scaffold137	804635	804673	0.0039	0.108133	5	0.61707	0.50893
scaffold137	888759	888985	0.011	-0.161405	9	0.44599	0.6074
scaffold137	1004587	1004646	1.4e-05	-0.218	12	0.27719	0.49519
scaffold1378	24684	24710	0.0051	-0.135467	5	0.80253	0.938
scaffold1378	48061	48081	0.021	0.150645	5	0.19973	0.049089
scaffold1378	50661	50688	0.00021	-0.190905	7	0.67605	0.86695
scaffold1378	144914	144999	0.00031	-0.10925	8	0.83983	0.94908
scaffold658	140830	140869	0.019	-0.141	5	0.59527	0.73627
scaffold658	174163	174374	0.04	-0.170333	5	0.61633	0.78667
scaffold658	247734	247834	0.0014	-0.205838	17	0.50209	0.6571
scaffold658	287078	287249	0.014	-0.118148	5	0.79819	0.91633
scaffold658	325667	325798	0.026	-0.1486	5	0.6666	0.8152
scaffold658	337122	337222	0.0059	-0.106202	7	0.78348	0.88968
scaffold818	107526	107617	0.0011	0.164733	5	0.901	0.73627
scaffold818	174764	174830	0.0058	0.219496	5	0.44808	0.22859
scaffold818	194275	194320	0.026	-0.174433	10	0.3056	0.48003
scaffold818	300386	300554	0.0072	-0.143788	11	0.35994	0.50373
scaffold370	18054	18100	0.0045	-0.233032	5	0.32943	0.56247
scaffold370	18151	18287	0.0008	-0.171	6	0.57489	0.74589
scaffold370	47358	47376	0.0026	-0.248013	5	0.12465	0.37267
scaffold370	280259	280283	0.0084	-0.178933	5	0.54727	0.7262
scaffold370	327854	327865	0.00033	-0.134267	5	0.85833	0.9926
scaffold370	432403	432462	0.0026	-0.102855	5	0.87266	0.97552
scaffold370	531670	531793	0.00062	-0.11524	5	0.87703	0.99227
scaffold370	545403	545500	0.0039	-0.113489	5	0.85264	0.96613
scaffold841	38920	39118	0.026	-0.188667	5	0.52267	0.71133
scaffold841	208324	208446	0.0065	-0.156848	10	0.52379	0.68063
scaffold841	229859	231235	8.1e-12	-0.164224	47	0.70124	0.86546
scaffold841	233476	233509	0.0072	-0.116278	6	0.11694	0.23322
scaffold841	245548	245589	0.011	-0.106933	5	0.79	0.89693
scaffold841	268333	268399	0.00062	-0.134267	5	0.8176	0.95187
scaffold841	268910	268942	0.0066	0.101	5	0.98713	0.88613
scaffold841	281612	281696	0.0016	-0.105644	11	0.80645	0.9121
scaffold841	509009	509310	0.00053	-0.211083	8	0.62492	0.836
scaffold841	510667	510735	0.021	-0.175133	5	0.22967	0.4048
scaffold11570	599	636	0.00046	0.102398	5	0.98722	0.88482
scaffold4466	3048	3193	0.015	-0.107493	7	0.79371	0.90121
scaffold4466	15439	15542	0.017	0.216646	5	0.3956	0.17895
scaffold2794	9516	9554	0.00028	-0.217933	5	0.71233	0.93027
scaffold10	19163	19366	0.015	0.100398	5	0.16626	0.065867
scaffold10	87456	87493	0.0011	-0.116015	5	0.79117	0.90718
scaffold2674	16764	16788	0.0035	-0.222575	5	0.64283	0.8654
scaffold689	9411	9510	7.5e-05	-0.264833	8	0.42708	0.69192
scaffold689	144939	144960	0.0023	-0.285933	5	0.4418	0.72773
scaffold689	176468	176626	0.024	-0.164886	5	0.42307	0.58795
scaffold689	243050	243182	0.0047	-0.147768	7	0.065185	0.21295
scaffold689	469902	469921	0.0066	0.2438	5	0.53293	0.28913
scaffold689	470002	470326	2.3e-08	0.204209	25	0.74132	0.53711
scaffold689	484583	484694	0.00022	-0.21613	13	0.26404	0.48017
scaffold689	505954	506025	1e-05	-0.231863	12	0.59461	0.82647
scaffold338	95091	95263	0.019	0.186467	5	0.6516	0.46513
scaffold338	171623	171658	0.0095	-0.191733	5	0.58493	0.77667
scaffold706	815	1046	0.011	0.164904	5	0.9183	0.7534
scaffold706	32554	32883	0.00026	-0.129012	55	0.91775	0.94167
scaffold10178	829	997	0.0084	-0.221533	5	0.2876	0.50913
scaffold10178	1101	1164	0.0095	-0.12621	5	0.73205	0.85826
scaffold938	56668	56817	0.044	-0.1112	5	0.75287	0.86407
scaffold938	68429	68461	0.0023	-0.197733	5	0.6216	0.81933
scaffold938	93844	93871	0.00062	-0.1156	5	0.84713	0.96273
scaffold938	152529	152670	0.016	0.129109	10	0.78518	0.65607
scaffold650	215421	215433	0.015	0.113333	7	0.99205	0.87871
scaffold698	21353	21376	0.044	0.160267	5	0.7234	0.56313
scaffold698	75086	75101	0.00072	-0.301333	5	0.3984	0.69973
scaffold698	160081	160156	0.003	-0.2944	5	0.5046	0.799
scaffold698	181961	181987	3.2e-06	-0.294667	10	0.44787	0.74253
scaffold698	214730	215095	0.011	0.132702	5	0.98094	0.84823
scaffold698	229335	229471	0.012	-0.149467	5	0.66567	0.81513
scaffold698	252197	252402	5.4e-05	-0.102095	7	0.83667	0.93876
scaffold698	255137	255195	4.7e-06	-0.207269	8	0.71373	0.921
scaffold698	307744	307759	0.029	0.168267	5	0.3446	0.17633
scaffold698	310940	311007	0.0084	-0.115933	5	0.80927	0.9252
scaffold698	311121	311195	0.014	-0.105933	5	0.77173	0.87767
scaffold698	321826	321913	0.0013	-0.310867	5	0.4188	0.72967
scaffold698	322800	322820	0.029	-0.200467	5	0.463	0.66347
scaffold698	477677	477775	0.00015	-0.152627	17	0.23229	0.38492
scaffold698	495319	495393	0.0023	-0.206444	5	0.25273	0.45918
scaffold698	495815	495866	2e-07	-0.375778	9	0.34952	0.7253
scaffold698	510841	510921	3.6e-05	-0.101194	12	0.8185	0.91969
scaffold698	680107	680124	0.034	0.111619	7	0.93714	0.82552
Scaffold1946	591	614	0.0075	0.114121	5	0.98633	0.87221
scaffold522	53488	53507	0.00024	0.191838	5	0.955	0.76316
scaffold522	96894	96992	0.017	0.142074	9	0.46815	0.32607
scaffold522	148480	148506	0.003	-0.288414	5	0.634	0.92241
scaffold378	19170	19197	0.0051	-0.141133	5	0.73753	0.87867
scaffold378	20082	20148	0.023	-0.139042	8	0.66292	0.80196
scaffold378	26239	26333	0.024	-0.157997	5	0.2172	0.3752
scaffold378	52412	52433	0.00024	-0.2246	5	0.60967	0.83427
scaffold378	110481	110500	0.00039	-0.151533	5	0.77087	0.9224
scaffold378	142190	142636	0.0047	-0.207184	8	0.56754	0.77473
scaffold378	145246	145264	0.0051	-0.1584	5	0.71473	0.87313
scaffold362	47454	47480	0.024	0.109735	7	0.60393	0.49419
scaffold362	80698	80724	0.003	-0.120067	5	0.8344	0.95447
scaffold362	105275	105328	0.019	-0.111133	5	0.88373	0.99487
scaffold362	147602	147660	0.013	0.179432	8	0.67702	0.49758
scaffold362	191658	191677	0.024	-0.1804	5	0.5856	0.766
scaffold802	1528	1542	0.0039	-0.146267	5	0.7312	0.87747
scaffold802	41128	41168	0.011	-0.177533	5	0.47607	0.6536
scaffold802	41168	41196	0.00012	-0.263933	5	0.63187	0.8958
scaffold802	57607	57712	0.0012	-0.173458	8	0.55929	0.73275
scaffold802	157294	157375	0.0034	0.102917	8	0.95425	0.85133
scaffold802	418617	418641	0.0026	0.141733	5	0.862	0.72027
scaffold722	37047	37069	0.015	-0.131267	5	0.73887	0.87013
scaffold722	91297	91418	0.00031	-0.174857	7	0.68048	0.85533
scaffold3402	28822	29149	0.0054	0.225271	7	0.55741	0.33214
scaffold3402	65154	65321	0.0039	0.338846	5	0.61411	0.27527
scaffold778	23249	23880	2.1e-05	-0.102353	30	0.70514	0.80749
scaffold778	41398	41447	0.0035	0.113882	5	0.98751	0.87363
scaffold778	57249	57617	0.0043	-0.153959	13	0.49381	0.64777
scaffold778	61165	61200	0.0013	-0.17209	5	0.13844	0.31053
scaffold1930	16662	16675	0.0092	-0.116905	7	0.17714	0.29405
scaffold442	103213	103449	5.4e-07	-0.220627	14	0.49713	0.71776
scaffold442	108920	108929	0.024	-0.1256	5	0.72813	0.85373
scaffold442	141801	142077	0.0043	-0.12543	11	0.76688	0.89231
scaffold442	516572	516617	0.026	0.137333	8	0.593	0.45567
scaffold442	623733	623947	0.00057	-0.140019	10	0.17531	0.31533
scaffold442	634247	634299	0.0084	-0.191575	5	0.29469	0.48627
scaffold442	715445	715504	0.00062	-0.152259	5	0.0464	0.19866
scaffold8458	4279	4310	0.00046	-0.193467	5	0.46187	0.65533
scaffold466	1313	1439	0.0017	-0.189235	5	0.72657	0.9158
scaffold466	57982	58078	0.049	-0.114933	5	0.4214	0.53633
scaffold466	69799	69963	0.012	0.184534	5	0.85887	0.67433
scaffold466	110681	110744	0.0023	-0.144406	5	0.72248	0.86689
scaffold770	133859	133945	0.0027	0.112	11	0.8917	0.7797
scaffold218	20674	20786	0.0066	-0.101469	5	2.6667e-07	0.10147
scaffold3154	75505	75533	0.0024	-0.27819	7	0.32229	0.60048
scaffold962	4783	4790	0.015	-0.144267	5	0.80853	0.9528
scaffold962	22965	23015	0.029	0.127333	5	0.937	0.80967
scaffold962	73721	73790	0.0058	-0.149	5	0.72287	0.87187
scaffold458	161375	161473	2.8e-05	-0.232714	7	0.60105	0.83376
scaffold458	180894	180986	0.015	-0.177952	7	0.50762	0.68557
scaffold458	207731	207917	3.8e-05	-0.13851	23	0.51772	0.65623
scaffold106	56567	56649	0.049	0.115133	5	0.3912	0.27607
scaffold106	136105	136129	0.0023	-0.193867	5	0.6004	0.79427
scaffold106	140420	140493	2.6e-06	-0.262125	8	0.61321	0.87533
scaffold106	142837	142962	0.0084	-0.121267	5	0.78453	0.9058
scaffold2106	105224	105330	0.0026	-0.211333	5	0.1506	0.36193
scaffold2106	146234	146282	9.9e-05	-0.178795	13	0.6651	0.8439
scaffold2106	162190	162266	0.0022	-0.212394	11	0.42818	0.64058
scaffold890	13351	13413	0.00072	-0.153767	5	0.83172	0.98549
scaffold890	70257	70331	0.014	0.239011	5	0.98258	0.74357
scaffold890	105204	105479	0.014	0.101454	5	0.90619	0.80473
scaffold890	112855	112956	0.014	-0.121508	5	0.77897	0.90048
scaffold890	175680	176004	0.019	0.128555	5	0.87361	0.74505
scaffold266	6850	7017	4.4e-06	0.173028	36	0.63413	0.4611
scaffold266	8111	8431	0.00051	0.159117	15	0.81159	0.65247
scaffold266	130195	130275	0.0016	-0.149556	9	0.68311	0.83267
scaffold266	230986	231020	0.014	-0.126667	5	0.8242	0.95087
scaffold1602	17993	18040	0.0075	0.147733	5	0.65373	0.506
scaffold1602	56363	56368	0.026	-0.182667	5	0.17687	0.35953
scaffold1602	95057	95115	5.2e-06	-0.355019	6	0.5355	0.89052
scaffold170	388	463	0.0023	-0.156646	5	0.81053	0.96718
scaffold4002	11801	11868	0.016	-0.118625	10	0.54251	0.66113
scaffold4002	13211	13238	0.014	-0.187123	5	0.50208	0.6892
scaffold1082	15480	15539	0.0016	-0.176182	11	0.34397	0.52015
scaffold1082	25940	25972	0.0023	-0.172948	5	0.6322	0.80515
scaffold1082	55003	55044	0.016	-0.184649	7	0.36322	0.54787
scaffold1082	88097	88315	0.0028	-0.1215	16	0.23625	0.35775
scaffold1082	110987	111081	0.033	-0.175407	5	0.6079	0.78331
scaffold1082	187728	187864	1.1e-11	-0.197058	23	0.71883	0.91588
scaffold1082	239699	239715	0.033	-0.292507	5	0.3472	0.63971
scaffold570	112678	112795	0.011	-0.180467	5	0.55033	0.7308
scaffold570	281157	281441	0.001	-0.19615	13	0.38062	0.57677
scaffold570	332404	332436	0.00014	-0.249048	7	0.58781	0.83686
scaffold570	338348	338358	0.0066	0.200484	5	0.40873	0.20825
scaffold570	630728	630795	0.044	-0.136133	5	0.69133	0.82747
scaffold570	644885	644984	0.0045	-0.274741	10	0.71489	0.98963
scaffold674	13478	13860	0.0059	0.117013	7	0.94252	0.82551
scaffold498	34701	34738	0.036	0.132133	5	0.7028	0.57067
scaffold498	111924	111955	0.0011	-0.224667	5	0.69127	0.91593
scaffold498	138289	138334	0.0092	-0.166238	7	0.1989	0.36514
scaffold498	172757	172986	0.0017	-0.176067	5	0.74133	0.9174
scaffold498	367106	367134	0.0031	0.195339	7	0.45634	0.261
scaffold498	374725	374754	0.011	0.194306	5	0.58153	0.38723
scaffold498	375844	375885	0.014	0.132	5	0.56193	0.42993
scaffold290	76949	77149	0.049	-0.127322	5	0.59867	0.72599
scaffold290	98299	98337	0.015	-0.204667	5	0.19387	0.39853
scaffold290	126956	127181	0.00031	-0.1808	7	0.71457	0.89537
scaffold226	315905	316187	0.0074	-0.127699	8	0.76734	0.89504
scaffold122	154923	155171	0.048	-0.1208	10	0.5776	0.6984
scaffold122	175088	175170	0.0066	0.144182	5	0.94613	0.80195
scaffold122	224253	224670	0.002	-0.106453	5	0.85621	0.96267
scaffold122	227763	227909	2.5e-07	-0.34425	8	0.31496	0.65921
scaffold73	51855	51984	0.019	-0.209118	5	0.60557	0.81469
scaffold73	277042	277096	0.0058	-0.168184	5	0.21453	0.38272
scaffold73	283200	283290	0.0031	-0.168095	7	0.74367	0.91176
scaffold73	284101	284254	0.033	-0.122133	5	0.23353	0.35567
scaffold73	302674	302811	0.003	-0.200733	5	0.76153	0.96227
scaffold73	555455	555527	0.029	-0.236883	5	0.26031	0.4972
scaffold73	662102	662115	0.0051	-0.115161	5	0.50651	0.62167
scaffold73	843751	843852	0.0045	-0.256267	5	1.3333e-07	0.25627
scaffold73	1022722	1022772	0.00028	-0.183533	5	0.6946	0.87813
scaffold73	1203097	1203160	0.0086	-0.117571	7	0.84805	0.96562
scaffold73	1217750	1217771	0.00015	-0.181258	5	0.64613	0.82739
scaffold73	1221377	1221921	2.4e-06	-0.135903	31	0.61051	0.74641
scaffold73	1323050	1323062	0.026	-0.138267	5	0.7078	0.84607
scaffold73	1323268	1323283	7.7e-06	-0.2405	8	0.26963	0.51013
scaffold4090	6790	6956	0.036	-0.115692	5	0.19467	0.31036
scaffold4090	34962	35119	0.0017	-0.123422	9	0.77206	0.89548
scaffold274	46149	46163	0.014	-0.10315	5	0.83333	0.93648
scaffold274	46189	46230	9.2e-05	-0.135523	7	0.82995	0.96548
scaffold274	67331	67441	0.04	-0.150356	5	0.10122	0.25158
scaffold274	67903	67992	0.0054	-0.20262	7	0.43009	0.63271
scaffold274	270875	270900	0.00024	-0.131481	5	0.84467	0.97616
scaffold274	303528	303685	0.044	-0.224533	5	0.37873	0.60327
scaffold274	320472	320657	0.012	-0.119333	5	0.81127	0.9306
scaffold274	419348	419785	0.00015	-0.188783	14	0.56542	0.75421
scaffold274	425033	425222	0.00023	-0.23203	11	0.41315	0.64518
scaffold274	435489	435609	0.024	-0.1784	5	0.6994	0.8778
scaffold274	509864	509934	0.00053	-0.254476	5	0.4058	0.66028
scaffold274	510788	511001	1.7e-09	-0.27245	20	0.35008	0.62253
scaffold274	556365	556505	0.0045	0.129724	5	0.16832	0.0386
scaffold5698	79	145	0.0084	-0.103811	5	0.89146	0.99527
scaffold9474	552	584	0.026	-0.304972	5	0.39866	0.70363
scaffold11658	340	530	0.0084	-0.192717	5	0.69508	0.8878
scaffold178	22140	22162	0.019	-0.108067	5	0.7376	0.84567
scaffold178	120821	120898	0.0035	0.377136	5	0.68051	0.30338
scaffold602	51768	51825	0.017	0.122197	5	0.9638	0.8416
scaffold602	61348	61470	0.033	-0.220868	5	0.45153	0.6724
scaffold602	189430	189460	0.05	-0.125333	8	0.20313	0.32846
scaffold602	254550	254619	0.0075	-0.136533	5	0.42653	0.56307
scaffold602	467979	468029	0.036	-0.1154	5	0.1762	0.2916
scaffold1514	5606	5708	4.5e-05	-0.16223	8	0.76806	0.93029
scaffold258	56997	57056	0.00015	-0.234333	5	0.56673	0.80107
scaffold258	163080	163117	0.019	-0.165267	5	0.546	0.71127
scaffold810	185584	185733	0.03	-0.171366	9	0.47089	0.64225
scaffold914	12136	12374	0.0066	0.254419	5	0.96286	0.70844
scaffold914	20557	20714	0.019	-0.107184	5	0.87791	0.98509
scaffold914	45489	45586	0.00025	-0.158774	7	0.79113	0.9499
scaffold1242	63647	63886	0.0038	-0.1644	10	0.4947	0.6591
scaffold1242	125125	125223	0.013	0.147708	16	0.5941	0.4464
scaffold1242	230153	230207	0.0011	0.104897	11	0.98252	0.87762
scaffold1242	273627	273662	0.00062	0.320851	5	0.35065	0.0298
scaffold730	357	396	0.033	-0.1778	5	0.6222	0.8
scaffold1850	91541	91612	0.014	-0.299791	5	0.25341	0.5532
scaffold1850	102327	102369	0.0058	-0.22251	5	0.56989	0.7924
scaffold1058	6816	6878	3.8e-11	0.159797	23	0.35751	0.19771
scaffold5898	402	526	0.034	0.262961	8	0.81048	0.54751
scaffold18	14158	14244	0.00037	-0.103737	10	0.8921	0.99583
scaffold18	87716	87839	0.003	-0.332131	5	0.26317	0.5953
scaffold18	98245	98451	1.8e-05	-0.120262	14	0.75288	0.87314
scaffold18	177722	177755	0.00064	-0.135229	16	0.22535	0.36058
scaffold18	247364	247508	0.044	-0.174704	5	0.29103	0.46573
scaffold18	252622	252829	7.8e-08	-0.176314	17	0.23071	0.40702
scaffold7722	3559	3681	0.0095	-0.141661	5	0.70987	0.85153
scaffold9850	1006	1098	0.0066	0.103575	5	0.98587	0.88229
scaffold7506	4416	4457	0.0028	-0.154208	8	0.69563	0.84983
scaffold7506	4497	4531	0.0015	-0.112867	5	0.857	0.96987
scaffold7506	4539	4582	0.00033	-0.184248	5	0.75602	0.94027
scaffold1522	51397	51611	0.0033	0.107059	17	0.66443	0.55737
scaffold1522	154161	154233	0.0018	0.212394	11	0.52245	0.31006
scaffold3346	5222	5356	0.0024	-0.128111	7	0.76379	0.8919
scaffold1026	12542	12552	0.019	-0.174667	5	0.24767	0.42233
scaffold1026	47086	47219	0.002	0.11305	5	0.11305	6.6667e-08
scaffold1026	152660	152783	0.029	-0.153573	5	0.54869	0.70227
scaffold1026	176499	176519	0.018	-0.195167	6	0.41406	0.60922
scaffold154	45493	45598	0.0013	-0.112206	5	0.85756	0.96977
scaffold738	72662	72806	0.014	0.110708	8	0.82042	0.70971
scaffold738	99905	100068	1.1e-06	-0.270303	11	0.37197	0.64227
scaffold738	102140	102161	0.00084	-0.121	5	0.78953	0.91053
scaffold2090	9371	9542	0.0047	-0.183375	8	0.21104	0.39442
scaffold2090	46909	47047	0.0011	0.109729	16	0.4869	0.37717
scaffold1666	87602	87725	0.011	0.140958	8	0.51075	0.36979
scaffold1666	111662	111697	0.019	0.109933	5	0.99447	0.88453
scaffold1658	116870	116940	0.033	-0.141134	5	0.12027	0.2614
scaffold2258	1849	1867	0.015	0.145981	7	0.87925	0.73327
scaffold4986	1042	1056	0.011	0.125057	5	0.99113	0.86608
scaffold4986	24569	24629	0.017	-0.100333	5	0.55887	0.6592
scaffold11010	236	486	0.00011	-0.233427	7	0.44855	0.68198
scaffold11754	661	729	0.0023	-0.256318	5	0.09081	0.34713
scaffold946	4495	4569	0.015	-0.127267	5	0.80187	0.92913
scaffold946	127213	127388	0.0097	0.102222	15	0.67169	0.56947
scaffold946	158481	158668	0.036	0.129611	5	0.82682	0.69721
scaffold946	264759	264793	0.0066	-0.103177	5	0.86766	0.97084
scaffold946	292825	293010	0.00071	-0.218222	17	0.41829	0.59171
scaffold946	293200	293449	7.8e-08	-0.188728	27	0.54146	0.73019
scaffold946	340109	340176	0.0034	-0.203286	7	0.52319	0.72648
scaffold946	454266	454273	0.002	0.244764	5	0.42138	0.17662
scaffold946	499784	499992	0.025	-0.149067	10	0.69303	0.8421
scaffold587	53	167	0.00041	-0.100988	13	0.84743	0.94841
scaffold234	122212	122272	0.0095	-0.1354	5	0.72133	0.85673
scaffold234	216812	216839	0.00036	-0.122875	8	0.03125	0.15412
scaffold410	12682	12845	0.0068	-0.201012	9	0.47966	0.68067
scaffold410	274370	274536	0.0011	-0.130714	7	0.77129	0.902
scaffold410	392979	393087	0.0045	0.1286	5	0.88207	0.75347
scaffold6202	27430	27452	0.024	-0.152533	5	0.51527	0.6678
scaffold595	51658	51741	1.6e-06	-0.261556	9	0.28956	0.55111
scaffold595	51741	56565	0.0021	-0.160444	275	0.18189	0.19863
scaffold595	60449	60468	0.0011	-0.131467	5	0.83447	0.96593
scaffold595	71427	71459	0.04	-0.144048	7	0.55457	0.69862
scaffold595	106992	107008	0.011	-0.157889	6	0.26772	0.42561
scaffold634	35243	35356	0.0017	0.104678	5	0.97958	0.8749
scaffold634	242586	242614	0.0095	-0.213933	5	0.21427	0.4282
scaffold634	256685	256788	0.011	-0.2322	5	0.26107	0.49327
scaffold634	283019	283069	0.00094	-0.142247	7	0.84437	0.98661
scaffold634	299727	299747	0.0051	-0.2064	5	0.61653	0.82293
scaffold634	299963	300123	0.029	-0.172	5	0.4632	0.6352
scaffold634	302702	302754	0.00028	-0.2856	5	0.18947	0.47507
scaffold634	303304	303490	0.00015	-0.258333	5	0.17873	0.43707
scaffold634	460616	460743	0.03	0.12332	17	0.62768	0.50436
scaffold634	481987	482053	0.0051	-0.126067	5	0.81793	0.944
scaffold634	501246	501273	0.0084	-0.133667	5	0.7764	0.91007
scaffold634	507365	507377	0.014	-0.108292	5	0.72428	0.83257
scaffold634	549377	549475	0.001	0.122286	7	0.91943	0.79714
scaffold634	563333	563356	0.004	0.148576	6	0.38304	0.23447
scaffold634	648404	648561	0.0057	0.22825	8	0.58883	0.36058
scaffold634	655963	656097	0.00021	-0.262	5	0.50453	0.76653
scaffold634	705794	705842	0.011	-0.162175	5	0.34787	0.51004
scaffold634	706302	706442	0.00093	-0.188222	12	0.45389	0.64211
scaffold337	48289	48339	0.0026	-0.124143	5	0.86332	0.98747
scaffold337	103673	103763	1.6e-05	0.24019	7	0.65514	0.41495
scaffold337	147531	147871	4.8e-05	0.179367	15	0.78714	0.60777
scaffold337	210550	210568	0.0095	-0.120094	5	0.78231	0.9024
scaffold337	230453	230520	0.00084	-0.2294	5	0.19967	0.42907
scaffold337	285150	285343	0.0051	-0.307619	5	0.4432	0.75082
scaffold337	285389	285567	0.011	-0.109067	5	0.78253	0.8916
scaffold337	291522	291550	2.6e-05	-0.360067	5	0.2676	0.62767
scaffold337	296296	296328	0.0026	-0.1636	5	0.73027	0.89387
scaffold337	314275	314334	0.015	-0.1074	5	0.77027	0.87767
scaffold337	370185	370205	0.00045	-0.177361	7	0.2489	0.42627
scaffold337	374330	374803	1.7e-07	-0.162227	22	0.22535	0.38758
scaffold337	385757	385863	0.0013	-0.227095	8	0.33989	0.56698
scaffold337	391758	392046	0.0026	-0.110863	8	0.79106	0.90192
scaffold337	397858	397879	0.003	-0.133467	5	0.8186	0.95207
scaffold337	523396	523409	0.0058	-0.1044	5	0.87133	0.97573
scaffold337	644403	644464	6.7e-07	0.221773	8	0.89205	0.67028
scaffold337	657797	657809	0.015	-0.1978	5	0.4128	0.6106
scaffold337	661464	661478	0.026	-0.125726	5	0.53807	0.66379
scaffold337	661490	661558	0.0015	-0.185539	5	0.64167	0.82721
scaffold337	661575	661685	1.6e-09	-0.231771	16	0.17154	0.40331
scaffold337	670416	670494	0.013	-0.221084	7	0.39549	0.61657
scaffold337	716184	716229	2.4e-05	-0.1701	10	0.6132	0.7833
scaffold337	716271	716307	0.00028	-0.2292	5	0.1982	0.4274
scaffold337	723543	723602	0.012	-0.126384	11	0.2298	0.35618
scaffold337	725515	725647	0.014	-0.111267	5	0.29987	0.41113
scaffold337	725658	725688	0.00053	-0.2506	5	0.3064	0.557
scaffold337	740798	740835	0.02	-0.173238	7	0.43705	0.61029
scaffold337	882472	882558	0.036	0.133318	5	0.85878	0.72547
scaffold1163	33776	33790	0.002	-0.197933	5	0.56447	0.7624
scaffold1163	137855	137935	0.012	0.175723	5	0.32939	0.15367
scaffold1163	160962	160977	0.00046	-0.1932	5	0.14047	0.33367
scaffold666	63157	63198	0.012	-0.1326	5	0.78247	0.91507
scaffold666	92667	92866	4.6e-05	-0.177229	16	0.67479	0.85202
scaffold666	237019	237105	0.00017	-0.146286	7	0.67643	0.82271
scaffold666	312783	313034	0.015	-0.171458	5	0.64808	0.81953
scaffold666	314213	314352	0.0012	-0.125515	11	0.73206	0.85758
scaffold666	469379	469450	0.0034	0.118238	7	0.88814	0.7699
scaffold666	482121	482207	0.006	-0.127417	16	0.43948	0.5669
scaffold666	500402	500446	0.00033	0.265299	8	0.57536	0.31006
scaffold666	540511	540566	0.00039	-0.195424	5	0.50493	0.70036
scaffold666	548307	548346	0.015	0.335438	5	0.73479	0.39935
scaffold371	14129	14151	0.0058	0.103596	5	0.98867	0.88507
scaffold339	8801	8815	0.011	0.1128	5	0.8634	0.7506
scaffold827	182375	182430	0.0066	0.104365	5	0.97163	0.86727
scaffold827	309926	309968	0.005	-0.179202	7	0.71961	0.89881
scaffold1587	14299	14311	0.0011	0.205099	5	0.8726	0.6675
scaffold1587	14415	14437	0.003	0.214241	5	0.71637	0.50213
scaffold298	364611	364716	0.0029	-0.109667	6	0.82989	0.93956
Scaffold8403	566	754	0.0084	0.191	5	0.8128	0.6218
Scaffold8411	651	669	0.0066	0.110675	5	0.98427	0.87359
scaffold9939	2113	2311	6.2e-05	-0.125767	10	0.82323	0.949
scaffold10539	531	561	0.0017	0.134759	5	0.99053	0.85577
scaffold130	148600	148762	0.014	-0.100889	6	0.81567	0.91656
scaffold130	247604	247775	0.0035	-0.180602	5	0.6352	0.8158
scaffold3171	16168	16191	0.0045	0.246026	5	0.76709	0.52107
scaffold3171	28410	28518	0.029	-0.151933	5	0.41833	0.57027
scaffold1747	2504	2527	0.0058	-0.101791	5	0.88813	0.98993
scaffold11835	1435	1500	0.019	-0.106317	5	0.88668	0.993
scaffold2307	33259	33333	0.00015	-0.104	5	0.88253	0.98653
scaffold2307	34567	34586	0.0026	-0.250467	5	0.16447	0.41493
scaffold2307	48140	48339	0.00028	-0.132917	20	0.47855	0.61147
scaffold2307	51807	51911	0.014	-0.274822	5	0.27287	0.54769
scaffold2307	52037	52168	0.00062	-0.168533	5	0.65933	0.82787
scaffold2307	88486	88516	0.0042	0.185507	8	0.48198	0.29647
scaffold2307	145390	145475	0.002	-0.145669	17	0.53901	0.68468
scaffold2307	167508	167519	0.0045	-0.105867	5	0.81153	0.9174
scaffold923	92819	92920	0.024	-0.162004	5	0.40713	0.56914
scaffold923	163221	163236	0.0075	-0.1984	5	0.60313	0.80153
scaffold923	170190	170215	0.0037	-0.123905	7	0.13519	0.2591
scaffold114	106042	106102	0.018	0.206444	6	0.55111	0.34467
scaffold98	107925	107945	0.0051	-0.170112	5	0.6538	0.82391
scaffold98	207071	207077	0.04	0.115667	5	0.96127	0.8456
scaffold98	212291	212306	0.017	-0.1324	5	0.50433	0.63673
scaffold98	227101	227144	0.003	-0.168143	10	0.71183	0.87998
scaffold98	314865	314921	0.0045	-0.152599	5	0.83874	0.99134
scaffold98	657086	657129	0.0035	0.147574	5	0.94763	0.80005
scaffold98	719539	719574	0.015	-0.170056	5	0.16607	0.33612
scaffold98	759692	759801	0.0084	-0.115429	5	0.83225	0.94768
scaffold98	871066	871142	0.0084	-0.128333	5	0.7584	0.88673
scaffold291	8874	8909	0.0066	-0.128733	5	0.81107	0.9398
scaffold395	33285	33340	0.0026	-0.2128	5	0.58047	0.79327
scaffold395	39302	39394	0.0023	-0.214387	8	0.47636	0.69075
scaffold395	57180	57188	0.00098	0.274	5	0.89147	0.61747
scaffold490	118119	118373	0.00098	-0.184305	10	0.55047	0.73477
scaffold490	145754	145770	0.024	-0.120933	5	0.78027	0.9012
scaffold490	177483	177500	0.017	-0.161822	5	0.72491	0.88673
scaffold490	250507	250576	0.012	-0.233933	5	0.31147	0.5454
scaffold490	273558	273805	0.001	0.105035	7	0.99298	0.88794
scaffold490	333828	333983	0.043	0.115905	7	0.49614	0.38024
scaffold1099	6672	6720	0.0084	-0.2562	5	0.45713	0.71333
scaffold1099	15456	15475	0.033	0.196133	5	0.88787	0.69173
scaffold1099	32332	32414	0.026	-0.107067	5	0.77553	0.8826
scaffold594	171206	171254	0.0035	0.146533	5	0.6006	0.45407
scaffold594	239554	239615	0.017	-0.246933	5	0.33133	0.57827
scaffold594	298010	298051	0.015	-0.181867	5	0.51187	0.69373
scaffold594	382308	382357	0.011	0.108933	5	0.43367	0.32473
scaffold594	695072	695160	0.00046	-0.211761	5	0.74832	0.96008
scaffold210	124787	124937	0.024	-0.1556	5	0.15833	0.31393
scaffold210	145508	145641	0.0023	0.104478	5	0.98233	0.87786
scaffold210	163221	163428	1.3e-10	0.1565	14	0.8196	0.6631
scaffold1203	16169	16191	0.00033	-0.206114	5	0.72689	0.933
scaffold1203	16848	16864	8.2e-06	-0.326133	5	0.36927	0.6954
scaffold1203	66700	66926	0.024	0.144979	5	0.3842	0.23922
scaffold1203	76518	76575	0.017	-0.1322	5	0.77187	0.90407
scaffold1203	76653	76684	0.04	0.116267	5	0.6104	0.49413
scaffold322	177188	177214	0.0017	-0.108733	5	0.8482	0.95693
scaffold322	332964	333003	0.0017	0.144003	5	0.98887	0.84486
scaffold322	451853	451968	0.0051	0.156433	5	0.8607	0.70427
scaffold322	496483	496519	4.3e-05	0.142518	9	0.99715	0.85463
scaffold1211	135467	135515	9.4e-06	-0.187889	6	0.71072	0.89861
scaffold1211	161406	161523	0.0058	-0.105756	5	0.85107	0.95682
scaffold1211	194379	194416	0.021	-0.135849	5	0.63242	0.76827
scaffold1211	195871	195988	0.011	-0.100726	7	0.80965	0.91038
scaffold1211	221138	221159	0.0017	0.138415	5	0.20867	0.070255
scaffold1154	187033	187106	0.029	0.177583	5	0.40018	0.22259
scaffold1154	267167	267349	1.9e-06	-0.131425	12	0.79097	0.9224
scaffold1154	269827	270103	0.0039	-0.1424	5	0.6484	0.7908
scaffold1154	308973	309086	0.00012	-0.206933	5	0.61893	0.82587
scaffold1154	472399	472440	0.0051	-0.113482	5	0.75533	0.86882
scaffold1154	507485	507503	0.00098	-0.122306	5	0.82763	0.94993
scaffold267	32498	32566	0.015	-0.150905	7	0.60852	0.75943
scaffold267	56208	56360	0.0019	-0.138056	6	0.80761	0.94567
scaffold267	186135	186266	0.0083	-0.179651	8	0.2881	0.46775
scaffold387	240408	240435	0.001	-0.123381	7	0.063667	0.18705
scaffold611	10702	10799	1.8e-05	-0.153852	18	0.50985	0.6637
scaffold611	166578	166715	0.0013	-0.103176	7	0.85711	0.96029
scaffold611	232140	232236	0.011	-0.100467	5	0.85927	0.95973
scaffold611	278852	278920	0.044	0.1424	5	0.25193	0.10953
scaffold611	279366	279406	0.026	-0.125133	5	0.49813	0.62327
scaffold1491	29924	29938	0.0051	-0.1832	5	0.328	0.5112
scaffold1491	30111	30135	0.0014	-0.190556	6	0.27483	0.46539
scaffold275	297612	297779	0.00039	-0.193467	5	0.13727	0.33073
scaffold275	308972	309073	0.0011	-0.272068	5	0.21807	0.49013
scaffold275	380084	380253	0.017	-0.121215	5	0.81013	0.93135
scaffold275	394432	394472	0.0026	0.2082	5	0.6292	0.421
scaffold275	395541	395596	0.00017	-0.1168	10	0.6572	0.774
scaffold1915	844	887	0.024	0.189681	5	0.82587	0.63619
scaffold2603	9072	9187	8.7e-05	-0.173365	6	0.76815	0.94151
scaffold2603	9425	9508	0.011	-0.153431	5	0.68898	0.84241
scaffold74	147244	147263	0.034	0.116048	7	0.35014	0.2341
scaffold74	223132	223177	0.00039	-0.253133	5	0.20473	0.45787
scaffold74	498979	499005	0.019	-0.123867	5	0.2306	0.35447
scaffold74	509043	509272	0.0007	-0.199452	14	0.24405	0.4435
scaffold74	666781	666841	0.00098	-0.13164	9	0.76489	0.89653
scaffold2995	2419	2567	0.018	-0.21611	8	0.28858	0.50469
scaffold2499	37031	37223	0.00052	0.127394	11	0.49497	0.36758
scaffold419	133560	133736	0.00034	-0.128267	11	0.80477	0.93304
scaffold419	141039	141045	0.0075	-0.1054	5	0.75627	0.86167
scaffold419	184434	184487	0.0035	0.181126	5	0.4484	0.26727
scaffold2011	243	341	0.0066	0.14023	5	0.88567	0.74544
scaffold2195	67901	68023	0.00017	0.147185	21	0.88435	0.73717
scaffold2195	137298	137402	0.0075	-0.191145	5	0.50159	0.69273
scaffold2195	207495	207555	0.0084	0.158958	5	0.43748	0.27852
scaffold8723	120	170	0.002	-0.111267	5	0.86927	0.98053
scaffold2867	4792	4808	0.0066	-0.13	5	0.73693	0.86693
scaffold2867	66534	66565	0.013	0.110429	7	0.99229	0.88186
scaffold1643	10510	10648	0.0011	-0.220516	5	0.66275	0.88327
scaffold8595	282	345	0.023	0.118227	7	0.92005	0.80182
scaffold2051	31541	31560	0.0084	0.128333	5	0.5024	0.37407
scaffold2051	62499	62513	3.5e-06	-0.263952	7	0.55071	0.81467
scaffold2051	96567	96601	0.0068	-0.108079	7	0.87272	0.9808
scaffold883	40353	40504	1.6e-06	-0.191909	11	0.69352	0.88542
scaffold538	78471	78484	0.019	-0.111867	5	0.76587	0.87773
scaffold538	93349	93364	0.00084	-0.1134	5	0.66973	0.78313
scaffold538	405093	405285	0.0021	-0.133657	7	0.77272	0.90638
scaffold538	620046	620069	0.0013	-0.223285	5	0.68713	0.91042
scaffold538	666027	666170	0.0023	-0.186958	8	0.14425	0.33121
scaffold538	709958	709986	0.015	-0.1012	5	0.8284	0.9296
scaffold538	835127	835202	2.3e-06	-0.109667	8	0.87754	0.98721
scaffold147	48023	48195	0.0023	-0.125511	5	0.86336	0.98887
scaffold1691	13732	13810	0.0011	-0.104297	5	0.783	0.8873
scaffold243	45567	45758	0.0026	-0.151733	5	0.75867	0.9104
scaffold243	152626	152652	0.026	-0.288812	7	0.58852	0.87734
scaffold243	267009	267029	0.0039	-0.227411	5	0.5342	0.76161
scaffold243	343028	343099	3.2e-05	-0.15437	9	0.75296	0.90733
scaffold243	344231	344332	7.7e-05	-0.227333	9	0.58433	0.81167
scaffold1443	46771	46796	0.049	0.167867	5	0.36287	0.195
scaffold1443	58104	58352	0.04	-0.136238	7	0.442	0.57824
scaffold1139	1201	1207	0.0058	-0.2242	5	0.39713	0.62133
scaffold1139	121214	121231	0.0026	-0.223467	5	0.22993	0.4534
scaffold1139	171577	171625	8.7e-07	-0.190762	7	0.090143	0.2809
scaffold2379	15201	15252	0.00054	-0.180238	7	0.32324	0.50348
scaffold1539	2832	3032	0.0051	-0.263961	5	0.16164	0.4256
scaffold1539	20453	20490	0.011	0.199375	8	0.65337	0.454
scaffold1539	38114	38158	0.00087	-0.164111	9	0.64452	0.80863
scaffold403	232542	232749	0.0062	-0.186424	11	0.45655	0.64297
scaffold403	368402	368557	0.033	0.214806	5	0.50354	0.28873
scaffold403	378342	378349	0.00015	-0.148338	5	0.80767	0.956
Scaffold7795	184	213	0.03	0.233293	7	0.43843	0.20514
scaffold7963	4488	4581	0.023	-0.133997	7	0.64707	0.78107
scaffold915	106045	106106	0.0011	0.138455	11	0.72794	0.58948
scaffold1147	30594	30612	0.00072	-0.269827	5	0.18473	0.45456
scaffold1147	94238	94278	0.012	0.185696	5	0.84856	0.66287
scaffold1147	115734	115862	0.0075	0.108998	5	0.9982	0.8892
scaffold1147	145864	145926	0.0017	-0.268611	6	0.55517	0.82378
scaffold1147	170304	170386	1.7e-06	-0.257146	11	0.31576	0.57291
scaffold707	16907	16940	0.014	-0.241929	5	0.3778	0.61973
scaffold803	54935	54990	0.002	-0.25346	5	0.13974	0.3932
scaffold803	142140	142293	0.0032	-0.124519	9	0.78459	0.90911
scaffold803	258437	258764	0.00021	-0.277547	9	0.095448	0.37299
scaffold3	7401	7881	0.016	-0.133633	22	0.70076	0.7779
scaffold3	7908	8094	8.7e-07	-0.223714	7	0.67243	0.89614
scaffold3	12055	12219	2.1e-05	-0.175507	13	0.49449	0.67
scaffold3	39735	39854	0.011	-0.163	5	0.74227	0.90527
scaffold3	154532	154624	0.0051	-0.18479	5	0.32856	0.51335
scaffold3	160934	160978	0.04	-0.12839	7	0.77413	0.90252
scaffold3	166720	166782	0.0013	-0.106484	9	0.81574	0.92222
scaffold3	168961	169123	0.0032	-0.108153	24	0.54201	0.65017
scaffold3	426415	426427	0.012	-0.2462	5	0.36033	0.60653
scaffold3	437580	437599	0.0023	-0.208721	5	0.47613	0.68485
scaffold3	460550	460985	6.2e-06	-0.224451	14	0.46695	0.6914
scaffold3	562219	562374	0.0084	-0.119034	5	0.6928	0.81183
scaffold515	49045	49243	0.034	-0.104031	9	0.74667	0.8507
scaffold515	111055	111205	2e-07	-0.200769	27	0.58929	0.79006
scaffold515	171781	171817	0.0023	-0.195533	5	0.72373	0.91927
scaffold2563	706	716	0.0015	0.1156	5	0.91713	0.80153
scaffold794	34170	34235	0.00053	-0.257237	5	0.37223	0.62947
scaffold794	69998	70098	0.019	-0.197467	5	0.25727	0.45473
scaffold794	72274	72363	0.021	-0.115548	7	0.77878	0.89433
scaffold794	124667	124690	0.00012	-0.244631	5	0.10073	0.34536
scaffold794	192550	192601	0.001	-0.201377	7	0.26786	0.46923
scaffold794	316543	316685	4.5e-10	-0.227594	14	0.20005	0.42764
scaffold794	367275	367324	0.034	-0.120542	8	0.61858	0.73913
scaffold794	368369	368548	0.049	-0.147515	5	0.49062	0.63814
scaffold794	592100	592128	0.036	-0.176719	5	0.64787	0.82459
scaffold306	59437	59503	0.0023	-0.213833	8	0.32008	0.53392
scaffold306	109469	109584	0.00039	-0.142507	5	0.84796	0.99047
scaffold306	122862	123060	0.0047	-0.11663	9	0.714	0.83063
scaffold306	235201	235383	0.011	-0.158515	11	0.56536	0.72388
scaffold306	336189	336245	1.2e-05	-0.282467	5	0.60327	0.88573
scaffold306	336261	336498	0.0072	-0.109	14	0.54841	0.61693
scaffold306	401065	401123	0.0084	-0.138333	5	0.19327	0.3316
scaffold306	411827	411854	2.2e-05	-0.34781	7	0.20048	0.54829
scaffold306	483613	483633	0.0026	0.100658	5	0.92147	0.82081
scaffold306	541669	542172	0.0019	-0.148419	18	0.72231	0.87073
scaffold306	546368	546866	0.0094	-0.222242	21	0.61878	0.79041
scaffold306	547184	547237	0.0058	-0.190733	5	0.5656	0.75633
scaffold306	547793	548302	1.1e-09	-0.252089	21	0.26723	0.51932
scaffold306	550315	550599	0.013	-0.137914	9	0.47831	0.61622
scaffold306	550892	551000	0.00072	-0.1768	5	0.71147	0.88827
scaffold306	551105	551219	0.0066	-0.11442	5	0.83727	0.95169
scaffold306	632202	632219	0.00019	-0.119333	6	0.82322	0.94256
scaffold306	687629	687712	2.8e-10	-0.134278	18	0.79044	0.92472
scaffold306	699442	699556	0.033	-0.1336	5	0.623	0.7566
scaffold306	717396	717454	0.00084	-0.1828	5	0.69827	0.88107
scaffold306	800523	800549	5.9e-05	-0.229319	6	0.576	0.80532
scaffold4595	903	949	0.0015	-0.107291	5	0.88448	0.99177
scaffold3459	5986	6145	0.00079	-0.140624	14	0.62578	0.7664
scaffold571	87898	87933	0.015	0.131778	12	0.2355	0.10372
scaffold67	17421	17428	0.015	-0.177867	5	0.76847	0.94633
scaffold67	38233	38449	0.011	-0.164572	5	0.64733	0.8119
scaffold67	57536	57626	0.019	-0.108832	5	0.87443	0.98327
scaffold67	156362	156616	0.00012	-0.193476	14	0.59598	0.78945
scaffold67	318153	318212	0.00025	0.106893	10	0.11989	0.012995
scaffold67	549960	549983	0.023	-0.158583	8	0.53912	0.69771
scaffold67	621895	622295	0.026	-0.119834	5	0.0508	0.17063
scaffold67	649400	649488	0.017	-0.115242	5	0.7756	0.89084
scaffold211	23225	23235	0.0058	-0.141467	5	0.70333	0.8448
scaffold211	122747	122906	6.4e-08	-0.227479	16	0.48154	0.70902
scaffold211	136950	136971	0.021	-0.141652	5	0.74761	0.88927
scaffold4811	354	471	0.036	-0.171127	7	0.67423	0.84536
scaffold2427	50570	50820	0.0074	-0.153754	12	0.38583	0.53959
scaffold2427	78205	78258	0.031	-0.106222	6	0.49206	0.59828
scaffold2427	167104	167511	0.043	-0.162363	7	0.55652	0.71889
scaffold2427	196897	197081	0.036	-0.157025	5	0.26591	0.42293
scaffold2427	226371	226547	0.0059	-0.12753	7	0.78734	0.91487
scaffold2427	271431	271546	0.0013	-0.127159	5	0.86331	0.99047
scaffold43	31680	31704	0.0075	-0.1104	5	0.81667	0.92707
scaffold43	48169	48208	0.017	-0.1344	5	0.74167	0.87607
scaffold43	206541	206607	0.0026	-0.117733	5	0.84027	0.958
scaffold1027	45258	45317	0.0079	0.155667	6	0.50494	0.34928
scaffold1027	161516	161554	0.00084	-0.136467	5	0.8514	0.98787
scaffold1027	198867	199140	0.00072	-0.263933	5	0.48513	0.74907
scaffold235	23292	23377	0.0058	-0.152	5	0.6446	0.7966
scaffold235	23492	23557	0.0019	-0.167722	6	0.2255	0.39322
scaffold235	79508	79558	1.1e-05	-0.25622	9	0.32656	0.58278
scaffold235	139240	139271	0.0011	-0.253467	5	0.15747	0.41093
scaffold235	154037	154096	0.0051	-0.112182	5	0.83122	0.9434
scaffold235	181802	181874	0.00069	-0.200394	11	0.42315	0.62355
scaffold235	183876	183903	0.044	-0.1766	5	0.49367	0.67027
scaffold235	262325	262405	0.0029	-0.129143	7	0.74976	0.8789
scaffold235	287546	287594	0.01	0.154621	8	0.27225	0.11763
scaffold235	454377	454415	0.003	0.194206	5	0.26161	0.0674
scaffold235	537783	537831	0.011	0.272583	7	0.82993	0.55735
scaffold235	557761	557873	0.048	-0.105238	8	0.71748	0.82272
scaffold235	588397	588550	0.0026	-0.120488	7	0.80712	0.9276
scaffold2243	10547	10745	0.0026	-0.191795	7	0.48029	0.67208
scaffold1219	96543	96564	0.00062	0.2336	5	0.89353	0.65993
scaffold1219	152765	152805	0.0026	-0.229867	5	0.58753	0.8174
scaffold1219	159089	159117	0.00016	-0.194799	8	0.69221	0.88701
scaffold1219	349905	349981	0.049	-0.130286	5	0.16459	0.29487
scaffold1219	406778	406836	0.0031	0.124905	7	0.90171	0.77681
scaffold1219	487362	487385	0.0084	0.1648	5	0.50293	0.33813
scaffold499	64145	64156	0.036	-0.2654	5	0.21707	0.48247
scaffold499	112564	112740	3.7e-09	-0.215958	16	0.70088	0.91683
scaffold499	188266	188303	7.4e-05	-0.218722	12	0.26042	0.47914
scaffold499	222579	222617	0.0016	-0.119619	7	0.32976	0.44938
scaffold499	299887	299899	0.017	-0.162333	7	0.091857	0.25419
scaffold499	409118	409211	0.0058	-0.2186	5	0.46373	0.68233
scaffold499	436780	436950	0.00042	-0.1945	8	0.54533	0.73983
scaffold499	489855	489885	0.011	-0.151067	5	0.6724	0.82347
scaffold499	503936	504942	0.00044	-0.255812	41	0.53479	0.5715
scaffold475	155969	156012	0.0075	-0.16135	5	0.08547	0.24682
scaffold475	168951	168970	0.014	-0.194667	5	0.25293	0.4476
scaffold3075	67	406	0.0022	-0.19994	7	0.36198	0.56192
scaffold363	200792	200823	0.012	-0.201	5	0.42093	0.62193
scaffold363	452364	452431	0.011	-0.124333	5	0.5	0.62433
scaffold363	511162	511285	0.0095	-0.1024	5	0.8308	0.9332
scaffold331	5526	5560	0.024	-0.107867	5	0.859	0.96687
scaffold1467	100252	100435	0.0009	-0.138167	8	0.76204	0.90021
scaffold4507	54	89	0.0045	0.220738	5	0.54111	0.32037
scaffold131	99073	99083	0.016	-0.182333	7	0.49648	0.67881
scaffold131	125287	125443	0.019	-0.103461	9	0.75589	0.85935
scaffold131	137464	137488	0.036	0.186533	5	0.58287	0.39633
scaffold2443	31013	31072	0.0039	-0.221474	5	0.58787	0.80934
scaffold4163	23045	23175	0.00035	0.187809	10	0.84498	0.65717
scaffold787	24208	24241	0.0092	-0.220238	7	0.55433	0.77457
scaffold4203	12181	12222	0.0035	-0.1176	5	0.87407	0.99167
scaffold4203	19344	19494	0.0058	-0.236067	5	0.5508	0.78687
scaffold123	14684	14728	0.04	0.102549	5	0.975	0.87245
scaffold123	63893	63970	0.0022	-0.199573	7	0.56214	0.76171
scaffold123	84554	84583	3.7e-05	0.135427	5	0.9842	0.84877
scaffold123	180165	180293	0.0026	-0.151429	7	0.68662	0.83805
scaffold227	27623	27663	0.014	-0.1054	5	0.83247	0.93787
scaffold227	70862	70905	0.019	-0.134133	5	0.813	0.94713
scaffold227	235775	235796	0.0015	-0.189733	5	0.67787	0.8676
scaffold227	241869	241883	0.0066	-0.282333	5	0.2338	0.51613
scaffold227	241883	241893	0.0017	-0.161	5	0.1014	0.2624
scaffold227	245061	245100	0.033	0.138667	5	0.41613	0.27747
scaffold227	356244	356366	0.033	-0.2152	5	0.49147	0.70667
scaffold227	432454	432673	2.3e-07	-0.269945	13	0.42154	0.69148
scaffold227	433060	433082	0.0015	-0.2116	5	0.5078	0.7194
scaffold227	433188	433304	0.0013	-0.245133	5	0.3744	0.61953
scaffold227	433321	433349	0.026	-0.171594	5	0.42347	0.59507
scaffold227	433349	433519	0.026	-0.119198	7	0.41719	0.53639
scaffold227	433566	433582	0.00062	-0.207267	5	0.17607	0.38333
scaffold227	436530	436779	3.9e-06	-0.12983	12	0.83995	0.96978
scaffold227	436917	437204	0.011	-0.116735	5	0.85238	0.96912
scaffold227	490602	490661	0.0095	-0.197133	5	0.50507	0.7022
scaffold227	508786	508874	0.00017	0.102684	10	0.99527	0.89258
scaffold227	587898	587943	0.0014	0.284123	11	0.65664	0.37252
scaffold2523	9225	9238	0.00084	0.1854	5	0.37733	0.19193
scaffold1459	24664	24745	0.017	0.223667	5	0.67708	0.45341
scaffold963	50225	50477	0.033	-0.102766	5	0.77079	0.87355
scaffold314	75663	75827	0.0015	-0.108179	13	0.43585	0.54403
scaffold314	79610	79744	0.0045	0.1756	5	0.56867	0.39307
scaffold314	85348	85373	0.00024	0.16	5	0.44187	0.28187
scaffold314	103140	103149	0.0039	-0.141267	5	0.7576	0.89887
scaffold314	222807	222841	0.0037	0.157095	7	0.50924	0.35214
scaffold314	406660	406709	0.00015	-0.2078	5	0.26733	0.47513
scaffold314	485258	485411	0.026	0.122143	7	0.603	0.48086
scaffold314	498536	498632	0.0075	-0.109195	5	0.82528	0.93447
scaffold314	669504	669563	0.0021	0.158803	7	0.62814	0.46934
scaffold314	740142	740161	0.043	-0.128667	7	0.62476	0.75343
scaffold314	985380	985519	0.00084	-0.348067	5	0.48827	0.83633
scaffold314	1006079	1006147	0.00084	-0.2768	5	0.1806	0.4574
scaffold314	1006320	1006619	0.0016	-0.133292	26	0.86893	0.94345
scaffold314	1007938	1007970	0.026	0.105075	5	0.98427	0.87919
scaffold539	7972	8360	0.0042	-0.103045	15	0.69364	0.79669
scaffold539	18178	18389	0.00019	-0.145727	22	0.43445	0.58018
scaffold539	53087	53197	0.036	-0.1944	5	0.48193	0.67633
scaffold539	62057	62087	0.019	0.149267	5	0.4288	0.27953
scaffold539	259963	259976	0.0051	-0.235933	5	0.43493	0.67087
scaffold539	260105	260188	5e-06	-0.38422	7	0.26067	0.64489
scaffold539	286433	286448	0.049	0.1088	5	0.56833	0.45953
scaffold539	303888	303907	0.003	-0.1842	5	0.38927	0.57347
scaffold523	202128	202298	0.0017	-0.146562	5	0.81157	0.95813
scaffold1851	105822	105829	0.019	0.19741	5	0.57501	0.3776
scaffold1851	120161	120173	0.0026	-0.117623	5	0.85353	0.97116
scaffold7987	1017	1250	0.00085	-0.143354	14	0.72113	0.86449
scaffold7987	29749	29765	0.00037	-0.106	7	0.83086	0.93686
scaffold443	9836	9912	0.0045	-0.146933	5	0.72747	0.8744
scaffold443	46203	46323	0.033	-0.1292	5	0.023267	0.15247
scaffold443	55119	55161	0.0017	-0.196417	8	0.50808	0.7045
scaffold443	102083	102169	0.033	-0.132855	5	0.64106	0.77392
scaffold187	99716	99733	0.00078	0.140417	8	0.45912	0.31871
scaffold995	62040	62047	0.0023	-0.226992	5	0.61946	0.84645
scaffold2899	1262	1330	0.00021	-0.249764	5	0.61687	0.86663
scaffold2899	1520	1616	4.4e-05	-0.428333	5	0.51267	0.941
scaffold2035	258748	258814	0.0026	-0.1134	5	0.74967	0.86307
scaffold2035	311084	311149	0.04	0.142905	7	0.32424	0.18133
scaffold2035	398184	398243	0.00071	-0.102367	10	0.8175	0.91987
scaffold2035	403348	403409	0.017	0.209353	7	0.46653	0.25718
scaffold2035	455865	455920	0.00013	-0.1965	8	0.58383	0.78033
scaffold2035	483210	483439	0.014	-0.141933	5	0.70613	0.84807
scaffold2035	520239	520268	0.0039	-0.2286	5	0.27513	0.50373
scaffold2035	522722	522858	0.002	-0.2486	5	0.6862	0.9348
scaffold2035	528359	528393	2.1e-05	-0.251533	5	0.40533	0.65687
scaffold2035	528393	528527	0.016	-0.106667	7	0.63471	0.74138
scaffold2035	531513	531549	0.049	-0.156267	5	0.3068	0.46307
scaffold2035	616571	616656	0.012	-0.118109	7	0.7057	0.82381
scaffold2035	633516	633555	0.0019	0.1085	6	0.8955	0.787
scaffold643	1593	1928	0.00084	-0.205867	11	0.63439	0.79858
scaffold643	2683	3210	5.4e-06	-0.128884	23	0.7141	0.84299
scaffold643	14102	14249	0.00011	-0.257833	10	0.4395	0.69733
scaffold643	46420	46651	0.00022	-0.247625	8	0.37017	0.61779
scaffold643	47392	47825	1.6e-06	-0.158952	21	0.73822	0.89717
scaffold643	80989	81368	7.1e-06	-0.152778	18	0.65193	0.8047
scaffold643	97067	97285	0.0026	-0.131286	7	0.74148	0.87276
scaffold643	100299	100333	0.012	-0.136667	5	0.74713	0.8838
scaffold643	102557	102593	0.00084	-0.240288	8	0.1928	0.43308
scaffold643	110487	110507	0.00046	-0.109267	5	0.87393	0.9832
scaffold4939	1354	1384	0.00012	-0.315733	5	0.4386	0.75433
scaffold4939	3403	3441	0.0026	-0.201133	5	0.24967	0.4508
scaffold4939	3741	3808	4.4e-05	-0.312876	5	0.37366	0.68653
scaffold4939	35376	35421	1.6e-05	-0.152625	8	0.78062	0.93325
scaffold651	19493	19586	0.012	-0.130933	5	0.73647	0.8674
scaffold651	45302	45341	0.00038	-0.121963	9	0.069889	0.19185
scaffold651	163830	163898	0.00012	-0.370851	5	0.42322	0.79407
scaffold651	208833	208896	0.015	-0.105908	5	0.87013	0.97604
scaffold651	335707	335793	0.00045	-0.217095	7	0.45214	0.66924
scaffold315	144200	144462	3.7e-07	-0.114957	16	0.78411	0.89906
scaffold315	148964	149110	0.0075	-0.1267	10	0.57433	0.70103
scaffold315	152268	152389	0.00017	-0.177667	5	0.56627	0.74393
scaffold315	164559	164651	2.3e-07	-0.143955	22	0.70415	0.84811
scaffold315	261834	261986	0.0023	-0.175267	5	0.59693	0.7722
scaffold315	346821	346866	0.032	0.138333	10	0.60633	0.468
scaffold315	416888	416923	0.0015	0.112805	5	0.99167	0.87886
scaffold283	272539	272591	0.0029	0.178855	7	0.90109	0.72224
scaffold283	409490	409517	0.021	0.10181	7	0.88376	0.78195
scaffold283	601064	601102	0.0075	0.106533	5	0.99393	0.8874
scaffold283	748205	748275	0.019	-0.106	5	0.0236	0.1296
scaffold2467	58566	58606	0.011	-0.238601	5	0.39987	0.63847
scaffold2467	89130	89137	0.0058	-0.2178	5	0.46487	0.68267
scaffold2467	89588	89613	0.0066	-0.2092	5	0.3808	0.59
scaffold411	134690	134741	0.0037	-0.272918	7	0.44388	0.7168
scaffold411	202038	202193	0.0075	-0.103533	5	0.89313	0.99667
scaffold27	14675	14779	0.019	0.106063	5	0.99713	0.89107
scaffold27	68014	68161	0.0066	0.140067	11	0.66533	0.55642
scaffold27	88540	88580	0.036	0.1082	5	0.53707	0.42887
scaffold3875	25772	25820	0.029	-0.106	5	0.25373	0.35973
scaffold42	139058	139068	0.024	-0.1816	5	0.58253	0.76413
scaffold42	159388	159404	0.003	-0.207067	5	0.20687	0.41393
scaffold42	276305	276424	0.036	-0.1062	5	0.68353	0.78973
scaffold42	428774	428819	0.00078	-0.115833	8	0.77454	0.89038
scaffold42	430313	430453	0.0021	-0.104472	12	0.70514	0.80961
scaffold42	501128	501148	0.0051	-0.2618	5	0.38227	0.64407
scaffold42	751191	751212	0.021	0.115333	5	0.98327	0.86793
scaffold42	810054	810074	0.0095	0.184056	6	0.69117	0.50711
scaffold42	1016933	1016982	0.012	-0.1668	5	0.55153	0.71833
scaffold42	1108287	1108372	0.014	-0.120333	5	0.666	0.78633
scaffold42	1108463	1108504	0.00018	-0.225	9	0.39026	0.61526
scaffold42	1295006	1295067	0.011	0.150693	5	0.964	0.8133
scaffold1187	200505	200523	0.0035	-0.1494	5	0.74207	0.89147
scaffold1187	286593	286705	0.0023	-0.1394	5	0.7764	0.9158
scaffold1187	338572	338587	0.012	-0.233536	5	0.26659	0.50013
scaffold8147	1048	1062	0.00015	-0.404906	5	0.25313	0.65804
Scaffold8555	121	226	1.4e-05	-0.312033	10	0.3484	0.66043
scaffold931	37303	37350	0.0047	-0.125249	7	0.14743	0.27268
scaffold635	107947	107995	0.044	0.144067	5	0.71073	0.56667
scaffold563	31429	31492	0.024	-0.324296	5	0.45049	0.77479
scaffold563	37616	37677	0.0026	-0.1042	5	0.88513	0.98933
scaffold3219	5862	5978	0.0075	-0.181614	9	0.58865	0.77026
scaffold1499	68923	69093	0.00098	0.184474	5	0.94073	0.75626
scaffold1499	72998	73112	0.00089	-0.177444	6	0.28039	0.45783
scaffold1499	87270	87327	0.0075	-0.203733	5	0.24387	0.4476
scaffold1499	177952	178032	0.044	-0.177667	5	0.5778	0.75547
scaffold1499	250116	250147	0.00062	-0.141689	5	0.84718	0.98887
scaffold11	44601	44888	0.0032	-0.165783	12	0.59714	0.76292
scaffold11	113126	113143	0.002	-0.218951	5	0.088929	0.30788
scaffold11	157904	158068	0.014	-0.1224	5	0.7708	0.8932
scaffold11	255586	255668	0.00064	-0.210838	10	0.55613	0.76697
scaffold987	15775	15791	0.0051	-0.311785	5	0.4679	0.77968
scaffold987	48673	48715	0.0039	-0.222467	5	0.47413	0.6966
scaffold987	49633	49826	0.0066	-0.18367	5	0.68833	0.872
scaffold939	122029	122046	0.017	0.143133	5	0.9374	0.79427
scaffold939	250822	250905	0.001	-0.209815	6	0.69064	0.90045
scaffold6339	4947	5068	0.015	-0.151029	5	0.5817	0.73273
scaffold2235	97664	97690	0.0024	-0.233582	6	0.47814	0.71172
scaffold2235	157542	157573	0.0013	0.251	5	0.62293	0.37193
scaffold2235	207427	207465	0.0023	-0.175467	5	0.71693	0.8924
scaffold2235	231453	231553	0.0036	-0.1505	6	0.72283	0.87333
scaffold2235	302321	302362	0.0057	-0.131767	10	0.5813	0.71307
scaffold555	144946	145109	2e-09	-0.223313	14	0.13374	0.35705
scaffold555	178432	178489	0.017	-0.1094	5	0.8096	0.919
scaffold1379	111479	111667	0.0095	-0.130294	5	0.74765	0.87794
scaffold1379	127653	127925	0.0045	-0.189421	5	0.70038	0.8898
scaffold1379	132436	132592	0.04	-0.202067	5	0.50807	0.71013
scaffold1379	141022	141027	0.024	-0.1934	5	0.46713	0.66053
scaffold699	38362	38459	0.019	-0.174729	5	0.46725	0.64198
scaffold699	241404	241676	0.0001	-0.108988	23	0.72274	0.83173
scaffold699	408672	408697	0.014	0.1552	5	0.93007	0.77487
scaffold195	1658	1787	0.00015	-0.13601	18	0.85333	0.98934
scaffold195	40666	40994	0.021	0.178667	13	0.86413	0.75229
scaffold195	61064	61108	0.0051	0.152933	5	0.88107	0.72813
scaffold195	282278	282314	0.0045	0.192054	5	0.98857	0.79652
scaffold195	496525	496709	0.026	-0.245589	5	0.3942	0.63979
scaffold1452	62530	62554	0.00012	-0.183575	9	0.73174	0.91532
scaffold1452	82731	82791	0.035	-0.101458	8	0.53583	0.63729
scaffold1452	191234	191378	7.8e-08	-0.299294	12	0.21816	0.51746
scaffold579	47867	47902	0.024	-0.1102	5	0.64833	0.75853
scaffold579	141442	141511	0.004	0.157157	9	0.61071	0.45356
scaffold579	213319	213346	0.0039	-0.145133	5	0.75767	0.9028
scaffold979	60491	60597	2.6e-05	-0.176629	5	0.792	0.96863
scaffold979	69032	69058	0.0075	0.124867	5	0.5074	0.38253
scaffold1100	44283	44397	0.04	0.157567	10	0.7312	0.57363
scaffold747	138804	138908	0.00053	0.356669	5	0.84	0.48333
scaffold83	61613	61783	0.00017	-0.15039	5	0.83707	0.98746
scaffold83	193242	193453	1.4e-08	-0.264103	13	0.22959	0.49369
scaffold83	200562	200616	0.00041	-0.273476	7	0.43719	0.71067
scaffold83	290604	290938	0.0054	-0.18577	7	0.62119	0.80696
scaffold83	294200	294273	0.00031	-0.147609	7	0.79325	0.94086
scaffold83	302353	302379	0.00012	-0.267533	5	0.55913	0.82667
scaffold7588	196	315	4.8e-08	-0.3469	11	0.13596	0.48286
scaffold3452	19262	19470	0.00011	-0.251381	7	0.26862	0.52
scaffold2508	10090	10123	0.00098	-0.224152	5	0.45932	0.68347
scaffold2508	34949	35130	0.015	-0.193015	5	0.63059	0.8236
scaffold2508	79437	79575	0.043	-0.110417	8	0.28058	0.391
scaffold4	80538	80753	2e-06	-0.208727	11	0.071242	0.27997
Scaffold2372	92	117	0.026	0.113	5	0.94713	0.83413
scaffold355	45639	45675	0.0015	-0.2534	5	0.1926	0.446
scaffold355	435575	435714	0.0023	-0.104267	5	0.84033	0.9446
scaffold355	471526	471653	0.0074	-0.181698	8	0.56433	0.74603
scaffold355	481650	481681	0.00041	-0.19019	7	0.64848	0.83867
scaffold355	504209	504364	0.00039	-0.10258	8	0.83999	0.94257
scaffold19	1178	1218	0.00024	-0.175867	5	0.80187	0.97773
scaffold19	1959	1996	0.0058	-0.215533	5	0.6214	0.83693
scaffold19	74947	74980	0.0035	-0.203	5	0.33833	0.54133
scaffold19	162252	162294	0.024	0.179133	5	0.44747	0.26833
scaffold19	451703	451713	0.00045	0.166762	7	0.91248	0.74571
scaffold19	566145	566160	0.00024	-0.349867	5	0.39827	0.74813
scaffold19	776684	776855	0.014	-0.111905	14	0.28857	0.40048
scaffold3172	40146	40314	0.0051	-0.252467	5	0.28913	0.5416
scaffold4188	54445	54477	0.0051	-0.275954	5	0.34241	0.61836
scaffold1540	14339	14378	0.00062	-0.253067	5	0.12747	0.38053
scaffold1540	17551	17564	0.00098	-0.103125	5	0.87008	0.9732
scaffold1540	32498	32546	0.012	-0.2308	5	0.47087	0.70167
scaffold1540	172828	172905	0.0052	0.162244	9	0.68835	0.52611
scaffold1540	203029	203050	0.00053	-0.147133	5	0.82447	0.9716
scaffold1540	231051	231122	0.015	-0.145528	12	0.25386	0.39939
scaffold1540	235446	235659	7.7e-06	-0.108154	13	0.83987	0.94803
scaffold179	87947	88009	0.00012	-0.229095	7	0.54848	0.77757
scaffold179	90745	90876	1.2e-06	-0.236	12	0.59317	0.82917
scaffold179	93218	93543	0.029	-0.112067	5	0.42253	0.5346
scaffold179	94608	94643	4.4e-05	-0.312667	5	0.34027	0.65293
scaffold179	99248	99303	0.014	-0.184655	5	0.74573	0.93039
scaffold179	132286	132412	0.015	-0.12	5	0.79567	0.91567
scaffold179	235095	235127	0.015	0.163733	5	0.96187	0.79813
scaffold179	383956	384093	0.026	-0.1248	5	0.7486	0.8734
scaffold179	542946	543071	0.017	0.216375	8	0.69475	0.47838
scaffold179	574628	574647	0.00072	-0.208933	5	0.13227	0.3412
scaffold179	580179	580262	0.0043	-0.217736	7	0.37098	0.58871
scaffold179	629956	629977	0.0045	-0.213133	5	0.1994	0.41253
scaffold179	639895	640165	0.0017	-0.288289	5	0.65524	0.94353
scaffold179	704220	704232	0.0045	-0.1024	5	0.89153	0.99393
scaffold179	873431	873457	0.04	-0.124849	5	0.43348	0.55833
scaffold179	944935	945264	0.002	-0.17325	12	0.57233	0.74558
scaffold179	953918	954042	0.045	-0.125586	13	0.53882	0.66441
scaffold1580	65241	65292	0.0029	-0.130545	11	0.80494	0.93548
scaffold1580	83427	83494	0.044	-0.161267	5	0.66087	0.82213
scaffold1580	159024	159030	5.6e-06	-0.269733	5	0.36347	0.6332
scaffold1580	161332	161412	1.9e-05	-0.261037	9	0.22663	0.48767
scaffold1580	171023	171077	0.023	-0.169162	6	0.63412	0.80328
scaffold1580	211265	211346	0.017	0.172133	5	0.2752	0.10307
scaffold1580	247959	248059	0.0017	-0.122088	5	0.74658	0.86867
scaffold1580	248550	248929	0.0092	-0.149815	9	0.5647	0.71452
scaffold5076	9001	9131	0.044	-0.118869	5	0.55019	0.66906
scaffold2908	1206	1407	0.0054	0.102683	14	0.92699	0.82431
scaffold76	36297	36318	2.6e-05	-0.279733	5	0.38947	0.6692
scaffold76	36677	36797	0.049	-0.144067	5	0.46747	0.61153
scaffold76	36803	37000	4e-08	-0.269481	9	0.25181	0.5213
scaffold76	245341	245438	0.0084	-0.2944	5	0.27593	0.57033
scaffold860	55342	55588	0.0032	-0.163329	9	0.68285	0.84618
scaffold1436	129720	129750	0.0015	-0.230165	5	0.44357	0.67373
scaffold1436	291829	291979	4.3e-05	-0.157821	9	0.76211	0.91993
scaffold1436	311149	311363	1.3e-07	-0.169	14	0.72993	0.89893
scaffold1644	10492	10536	0.003	-0.261241	5	0.52607	0.78731
scaffold1508	34947	35082	0.0026	-0.198052	5	0.6464	0.84445
scaffold1508	92726	92774	0.00023	-0.187762	7	0.39281	0.58057
scaffold1508	151002	151070	0.0016	-0.231076	7	0.37445	0.60552
scaffold115	80312	80328	0.00098	-0.146688	5	0.79007	0.93675
scaffold115	151160	151384	0.00023	-0.1448	18	0.38807	0.53287
scaffold115	460552	460638	8.3e-05	0.177259	9	0.50737	0.33011
scaffold115	518575	518718	0.0002	-0.13985	13	0.72331	0.86316
scaffold115	530241	530462	0.027	0.134743	32	0.78305	0.64831
scaffold115	627227	627320	0.012	-0.119426	5	0.73364	0.85307
scaffold115	651038	651061	0.021	0.184724	5	0.32113	0.13641
scaffold115	749931	750004	0.0042	-0.107417	8	0.77979	0.88721
scaffold115	852923	853083	0.036	0.106467	5	0.80293	0.69647
scaffold115	885569	885638	0.0032	-0.130287	8	0.6723	0.80258
scaffold115	940295	940344	0.00084	-0.138933	5	0.77713	0.91607
scaffold115	991196	991234	0.0013	-0.126524	7	0.8301	0.95662
scaffold115	1103499	1103562	0.00033	-0.144677	5	0.80173	0.94641
scaffold115	1111336	1111390	0.012	-0.150933	5	0.30153	0.45247
scaffold115	1111445	1111458	0.00053	-0.203067	5	0.70847	0.91153
scaffold115	1162471	1162481	0.003	-0.1156	5	0.82313	0.93873
scaffold115	1164965	1165004	0.0066	0.162533	5	0.4484	0.28587
scaffold115	1212638	1212661	0.0045	-0.1036	5	0.86013	0.96373
scaffold115	1261598	1261732	0.0034	-0.149917	8	0.62254	0.77246
scaffold115	1485486	1485632	6e-06	-0.131214	14	0.76538	0.8966
scaffold115	1509154	1509222	0.0084	-0.100267	5	0.82673	0.927
scaffold115	1535478	1535664	2.5e-06	-0.126377	14	0.8076	0.93398
scaffold155	346396	346587	0.0051	-0.2004	5	0.033333	0.23373
scaffold155	423143	423155	0.0084	-0.190733	5	0.60733	0.79807
scaffold155	464749	464778	0.026	-0.130678	5	0.63727	0.76794
scaffold155	489303	489328	6.3e-05	0.219292	8	0.35471	0.13542
scaffold155	497524	497542	0.012	0.103373	5	0.77105	0.66768
scaffold155	703587	703615	0.0045	-0.1464	5	0.69267	0.83907
scaffold1684	18138	18273	0.002	-0.128067	5	0.75173	0.8798
scaffold1684	18344	18392	8e-06	-0.163095	7	0.76167	0.92476
scaffold1684	31634	31717	0.0023	-0.113505	5	0.84693	0.96044
scaffold1684	66676	66753	0.033	0.149324	5	0.90652	0.7572
scaffold1195	64706	64721	0.015	-0.1858	5	0.54127	0.72707
scaffold1195	210462	210580	0.0022	-0.150267	10	0.68217	0.83243
scaffold1195	236261	236288	0.003	-0.128	5	0.7242	0.8522
scaffold988	76782	76933	0.0018	0.130469	27	0.71554	0.58507
scaffold2348	10869	10937	0.0061	0.115125	8	0.63058	0.51546
scaffold2196	55441	55914	0.033	-0.126021	10	0.5967	0.72272
scaffold2196	60270	60334	0.0001	-0.2715	6	0.43061	0.70211
scaffold84	12529	12598	0.0017	-0.1472	5	0.77787	0.92507
scaffold84	32918	32985	0.0036	-0.107444	9	0.73996	0.84741
scaffold84	122307	122428	5.3e-05	-0.190105	8	0.71839	0.9085
scaffold84	179545	179587	0.014	0.117276	5	0.89828	0.781
scaffold84	206366	206407	0.0036	-0.105886	8	0.83671	0.9426
scaffold1315	13687	13772	0.015	-0.259133	5	0.36727	0.6264
scaffold1315	64830	64850	0.0066	-0.140867	5	0.73473	0.8756
scaffold1315	128884	128908	0.015	-0.110333	5	0.82173	0.93207
scaffold1315	161391	161409	0.0015	-0.2264	5	0.54113	0.76753
scaffold1315	185283	185355	0.0051	-0.108468	5	0.84827	0.95673
scaffold1315	241468	241964	0.027	-0.174181	11	0.38618	0.4789
scaffold1315	270042	270179	0.0066	-0.144342	5	0.71447	0.85881
scaffold1315	276174	276469	0.00089	-0.160119	19	0.53747	0.69759
scaffold1315	303373	303444	1.1e-05	-0.107333	11	0.047091	0.15442
scaffold1315	343060	343280	0.00014	-0.173589	12	0.65852	0.83211
scaffold1315	379746	379767	0.0039	-0.1962	5	0.11993	0.31613
scaffold1315	546976	546986	0.0051	-0.132667	5	0.764	0.89667
scaffold2396	2986	3156	2.9e-05	-0.203077	13	0.45431	0.65738
scaffold2396	7004	7018	0.018	-0.108833	6	0.074944	0.18378
scaffold2396	55042	55106	3e-06	-0.207068	10	0.66841	0.87548
scaffold284	138505	138579	0.0017	0.191069	6	0.98389	0.79282
scaffold139	149185	149227	0.019	0.107467	5	0.9782	0.87073
scaffold139	162233	162295	0.0075	-0.194333	5	0.61133	0.80567
scaffold139	298216	298421	0.0054	-0.167633	10	0.14033	0.30797
scaffold139	424555	424723	0.002	-0.271384	5	0.46894	0.74032
scaffold139	531729	531867	2.7e-06	-0.138333	7	0.83067	0.969
scaffold139	557988	558047	1.1e-05	-0.243667	8	0.66342	0.90708
scaffold139	734967	734981	0.0034	-0.110604	7	0.87135	0.98195
scaffold139	850622	850650	0.04	-0.180524	7	0.33867	0.51919
scaffold139	857149	857223	0.00071	-0.1244	10	0.74917	0.87357
scaffold139	880356	880435	0.00084	-0.159809	5	0.71107	0.87088
scaffold139	984350	984383	0.0015	-0.1696	5	0.62053	0.79013
scaffold139	1004003	1004169	0.003	-0.170918	5	0.77227	0.94318
scaffold139	1007528	1007544	0.0051	-0.145933	5	0.79127	0.9372
scaffold139	1011370	1011417	0.0075	-0.100067	5	0.88647	0.98653
scaffold139	1046256	1046417	0.049	-0.106863	5	0.6146	0.72147
scaffold139	1074292	1074334	0.031	0.109863	7	0.15077	0.040905
scaffold451	195402	195540	0.024	-0.233608	5	0.35779	0.5914
scaffold451	196137	196290	0.00019	-0.12346	12	0.78894	0.9124
scaffold451	201734	201743	0.0013	-0.208867	5	0.63227	0.84113
scaffold451	204876	204913	0.00012	-0.138933	5	0.83107	0.97
scaffold451	329784	329951	0.0022	-0.2267	10	0.33507	0.56177
scaffold451	637574	637696	0.017	-0.163	5	0.51653	0.67953
scaffold451	1014939	1014965	0.00014	-0.197524	7	0.50781	0.70533
scaffold451	1086511	1086771	0.04	-0.105867	5	0.092867	0.19873
scaffold451	1090444	1090662	0.00029	-0.185741	9	0.61544	0.80119
scaffold451	1185558	1185579	0.0095	0.144027	5	0.71727	0.57324
scaffold820	30282	30306	0.04	-0.202533	5	0.44473	0.64727
scaffold820	32035	32086	0.0013	-0.264429	7	0.27481	0.53924
scaffold756	15792	15858	0.0039	0.120856	5	0.99049	0.86963
scaffold756	69909	70096	0.00058	-0.169265	15	0.61188	0.78115
scaffold540	52776	52829	0.0051	-0.294333	5	0.278	0.57233
scaffold540	102387	102418	0.049	-0.124333	5	0.7456	0.86993
scaffold964	80329	80456	0.0045	0.139923	5	0.98093	0.84101
scaffold964	89768	89796	0.011	0.1214	7	0.98718	0.86578
scaffold116	9016	9055	0.0011	-0.174219	5	0.77625	0.95047
scaffold548	60861	60913	0.00015	-0.173267	5	0.0422	0.21547
scaffold548	77499	77522	0.021	0.119	5	0.2916	0.1726
scaffold1492	38277	38364	0.0037	-0.120345	7	0.56029	0.68063
scaffold1492	58662	58700	0.0084	-0.158067	5	0.77867	0.93673
scaffold1652	115531	115710	0.00041	-0.174394	22	0.38959	0.56399
scaffold1652	234303	234334	0.014	-0.167267	5	0.58753	0.7548
scaffold1652	242161	242178	8.2e-06	-0.302867	5	0.1422	0.44507
scaffold1652	250590	250682	0.00072	-0.177095	14	0.55524	0.73233
scaffold4004	8	45	0.014	0.144184	5	0.96527	0.82108
scaffold4004	114	255	0.012	0.129775	5	0.986	0.85622
scaffold1868	516	598	0.00057	0.128409	10	0.90487	0.77646
scaffold708	163875	164025	0.00057	0.108523	8	0.96292	0.85439
scaffold708	212160	212208	0.0011	0.101282	13	0.20941	0.10813
scaffold708	217590	217797	0.021	-0.113333	5	0.81107	0.9244
scaffold332	29173	29256	0.0024	-0.116296	9	0.63163	0.74793
scaffold332	349422	349613	0.031	-0.129889	12	0.40533	0.53522
scaffold332	363855	363879	0.00098	0.168533	5	0.52227	0.35373
scaffold332	515076	515166	2.2e-07	-0.227528	12	0.49086	0.71839
scaffold203	9174	9207	0.0095	-0.101467	5	0.8874	0.98887
scaffold203	450933	450948	0.0011	-0.155323	5	0.83595	0.99127
scaffold203	756337	756392	0.021	0.1178	5	0.97607	0.85827
scaffold804	6373	6423	6.3e-05	-0.141067	5	0.8548	0.99587
scaffold804	73716	73734	0.0058	-0.1662	5	0.71113	0.87733
scaffold804	214948	215049	0.0017	-0.248773	5	0.38456	0.63333
scaffold804	306544	306668	3.4e-06	0.218407	9	0.74719	0.52878
scaffold804	477207	477245	0.0051	-0.151533	5	0.095867	0.2474
scaffold804	506719	506839	0.029	-0.104267	5	0.8206	0.92487
scaffold804	530957	531094	5.7e-09	0.111222	18	0.56478	0.45356
scaffold804	623334	623421	0.00041	-0.135769	13	0.54977	0.68554
scaffold3212	79513	79642	0.0016	-0.147625	8	0.72063	0.86825
scaffold10836	586	621	0.003	-0.25999	5	0.53022	0.79021
scaffold11508	112	500	0.00024	-0.147049	8	0.81855	0.9656
scaffold843	432202	432454	0.0006	-0.206455	13	0.42	0.62645
scaffold843	436484	436560	0.019	-0.202297	5	0.68744	0.88973
scaffold843	462553	462681	0.0084	-0.138818	5	0.85418	0.993
scaffold843	478031	478052	0.0051	-0.213316	5	0.34547	0.55878
scaffold843	478317	478480	0.00084	-0.3096	5	0.39727	0.70687
scaffold843	491959	492115	0.021	-0.117221	11	0.57	0.68722
scaffold843	616947	617311	0.00056	-0.110147	33	0.80819	0.89681
scaffold843	860443	864029	0.024	-0.14579	144	0.9554	0.96377
scaffold843	931673	931772	0.0066	-0.2132	5	0.4596	0.6728
scaffold843	950418	950708	1.7e-05	-0.162908	11	0.68715	0.85006
scaffold843	1110954	1110973	0.033	-0.1112	5	0.32467	0.43587
scaffold1708	95300	95376	0.036	-0.1218	5	0.58327	0.70507
scaffold1708	97557	97807	0.0015	-0.123424	11	0.71748	0.84091
scaffold1708	150473	150498	0.0024	0.164612	7	0.92005	0.75544
scaffold1708	156432	156566	0.0017	-0.13019	7	0.79843	0.92862
scaffold1708	172152	172175	3.9e-05	-0.13102	7	0.82711	0.95813
scaffold1708	184265	184441	0.00028	-0.180472	12	0.63403	0.8145
scaffold1708	184814	184907	2.6e-05	-0.256	5	0.6586	0.9146
scaffold1708	190875	190897	0.0035	-0.195133	5	0.65673	0.85187
scaffold1708	191801	191944	0.00015	-0.364715	5	0.4408	0.80552
scaffold1708	195812	196085	2.9e-09	-0.322917	12	0.35178	0.67469
scaffold1708	198692	198927	0.00072	-0.239067	5	0.67873	0.9178
scaffold1708	198955	198971	0.0015	-0.147533	5	0.75987	0.9074
scaffold1708	200303	200921	1e-06	-0.152566	16	0.77236	0.92493
scaffold1708	203556	203581	0.019	-0.397667	5	0.12687	0.52453
scaffold1708	204440	204686	4.5e-06	-0.133456	19	0.76684	0.9003
scaffold1708	209929	209983	0.044	-0.269286	5	0.074453	0.34374
scaffold1708	214113	215141	5.6e-10	-0.280446	29	0.40911	0.68955
scaffold1708	223384	224058	2.5e-08	-0.223443	20	0.59416	0.81761
scaffold1708	225149	225373	0.00046	-0.284027	5	0.62644	0.91047
scaffold1708	228524	228614	0.038	-0.115391	7	0.7441	0.85949
scaffold1708	235088	235166	0.0026	-0.162033	10	0.058233	0.22027
scaffold1708	235189	236023	0.00024	-0.335556	24	0.60036	0.75147
scaffold1708	236610	236645	0.00072	-0.134267	5	0.8122	0.94647
scaffold1708	236657	237161	2.9e-09	-0.216317	20	0.6028	0.81912
scaffold1708	295469	295497	0.0066	-0.193427	5	0.14613	0.33956
scaffold1372	27441	27590	0.028	-0.144512	7	0.56548	0.70999
scaffold1372	58976	59179	0.0084	0.303488	5	0.73493	0.43144
scaffold1372	129573	129611	0.0095	-0.301839	5	0.59639	0.89822
scaffold1372	143338	143570	0.015	0.141267	5	0.92824	0.78697
scaffold1372	176224	176253	0.011	-0.108982	5	0.013334	0.12232
scaffold724	84495	84568	0.00011	-0.146	8	0.80579	0.95179
scaffold724	274005	274041	0.0023	-0.286533	5	0.41507	0.7016
scaffold724	297508	297552	0.0068	0.121905	7	0.4779	0.356
scaffold308	40442	40491	6.7e-05	-0.214619	7	0.61286	0.82748
scaffold140	64540	64572	0.0095	0.162667	5	0.29567	0.133
scaffold140	105805	105829	0.026	-0.134042	8	0.34613	0.48017
scaffold1404	178345	178373	0.044	-0.143267	5	0.5158	0.65907
scaffold1404	253546	253573	0.0013	-0.1782	5	0.6526	0.8308
scaffold2316	71939	72002	0.0075	0.171845	5	0.70813	0.53629
scaffold2316	85437	86508	0.0035	-0.195894	28	0.20428	0.29654
scaffold500	3662	3714	8.3e-05	-0.109281	9	0.87798	0.98726
scaffold340	31692	31767	0.014	-0.101467	5	0.81487	0.91633
scaffold340	90493	90541	0.021	-0.232535	5	0.2546	0.48713
scaffold340	118484	118627	0.0089	-0.126367	10	0.76823	0.8946
scaffold340	132398	132434	0.0011	-0.128667	5	0.8388	0.96747
scaffold212	73144	73166	0.0045	-0.101933	5	0.89333	0.99527
scaffold212	77375	77417	0.0092	-0.168714	7	0.28248	0.45119
scaffold212	164034	164330	2.1e-05	0.149835	22	0.35642	0.20658
scaffold212	192361	192465	3.7e-05	-0.314074	9	0.22959	0.54367
scaffold212	194415	194625	1.4e-05	-0.23381	14	0.45998	0.69379
scaffold212	194929	194998	3.9e-06	-0.283889	6	0.56672	0.85061
scaffold212	308900	308975	0.0054	-0.208396	7	0.4577	0.6661
scaffold212	460136	460215	2.2e-09	-0.33075	12	0.26522	0.59597
scaffold212	574920	574937	0.021	-0.248814	5	0.26627	0.51508
scaffold212	685632	685683	1.6e-06	-0.184	9	0.49633	0.68033
scaffold212	847369	847445	0.0095	-0.103267	5	0.88007	0.98333
scaffold212	856257	856337	0.04	-0.174819	5	0.47931	0.65413
scaffold212	900301	900404	0.00039	-0.212933	5	0.46673	0.67967
scaffold212	935388	935419	0.0023	-0.210673	5	0.72686	0.93753
scaffold212	984289	984385	0.00035	0.138892	11	0.91521	0.77632
scaffold884	1480	1547	0.011	-0.126349	5	0.78292	0.90927
scaffold884	84325	84397	0.015	0.128917	5	0.98847	0.85955
scaffold884	134892	134916	0.00053	-0.1036	5	0.89087	0.99447
scaffold884	148058	148080	0.00072	-0.2582	5	0.35513	0.61333
scaffold884	226586	226715	0.011	0.161725	5	0.91272	0.751
scaffold884	466169	466312	0.014	-0.180561	5	0.63657	0.81713
scaffold916	19331	19418	4.2e-05	-0.222433	10	0.26333	0.48577
scaffold916	48678	48779	0.015	0.117743	11	0.95661	0.83886
scaffold2332	60898	60991	0.0074	-0.17681	7	0.31181	0.48862
scaffold3996	23381	23436	0.0058	-0.254488	5	0.57579	0.83028
scaffold6124	1441	1578	0.0045	-0.111933	5	0.84613	0.95807
scaffold6124	3700	3733	0.002	0.114067	5	0.98541	0.87134
scaffold484	7934	7986	0.033	-0.1214	5	0.74107	0.86247
scaffold588	3341	3518	0.00062	-0.218414	5	0.3542	0.57261
scaffold588	4852	5007	0.014	-0.163037	7	0.17177	0.33481
scaffold444	31624	31829	0.044	0.111302	5	0.86247	0.75116
scaffold444	50052	50262	0.00037	-0.166624	11	0.60623	0.77285
scaffold444	56645	56775	0.0051	-0.110667	5	0.82887	0.93953
scaffold75	33293	33362	0.04	-0.116	5	0.55767	0.67367
scaffold75	35687	35722	0.00068	-0.118037	9	0.14307	0.26111
scaffold75	71869	71884	0.0072	-0.16645	6	0.6	0.76645
scaffold75	404832	404869	0.0023	0.102713	5	0.96907	0.86635
scaffold75	535682	535706	0.011	-0.112741	9	0.29015	0.40289
scaffold75	832980	833285	0.0062	-0.1525	12	0.66158	0.81408
scaffold75	859828	859847	0.0013	-0.200778	6	0.39094	0.59172
scaffold75	935372	935506	0.033	-0.118807	10	0.43715	0.55596
Scaffold1796	150	398	0.024	-0.122564	5	0.80417	0.92673
scaffold1196	19287	19338	0.029	0.115067	5	0.77847	0.6634
scaffold1196	131661	131796	0.00046	-0.184133	5	0.68207	0.8662
scaffold1196	138390	138422	0.0014	-0.169074	9	0.31207	0.48115
scaffold1244	750	809	0.036	0.19593	5	0.8036	0.60767
scaffold1244	36197	36210	0.00012	0.174705	5	0.49033	0.31562
scaffold1244	46381	46444	0.0017	-0.114046	9	0.69678	0.81082
scaffold1108	14579	14849	0.0023	0.108947	11	0.85888	0.74993
scaffold1108	53417	53569	0.021	-0.139333	5	0.6862	0.82553
scaffold1108	90430	90582	0.0011	-0.257867	5	0.17407	0.43193
scaffold1108	96874	97265	0.00048	-0.118331	14	0.80003	0.91836
scaffold1108	101448	101586	0.0063	0.185762	7	0.58967	0.4039
scaffold5444	252	268	0.012	0.183133	5	0.4348	0.25167
scaffold812	72300	72320	4.9e-07	-0.206292	8	0.7515	0.95779
scaffold812	137467	137599	0.015	-0.1308	5	0.66667	0.79747
scaffold812	166387	166459	0.004	-0.214952	7	0.4811	0.69605
scaffold812	270498	270600	0.0095	-0.172867	5	0.68593	0.8588
scaffold812	271996	272182	0.0039	-0.214	5	0.26853	0.48253
scaffold7060	31657	31677	0.011	-0.121168	5	0.38256	0.50373
scaffold244	19376	19460	0.0095	-0.138526	5	0.53051	0.66904
scaffold2108	30233	30244	0.0017	0.166016	5	0.2296	0.063584
scaffold236	7274	7291	0.003	0.166962	5	0.96327	0.7963
scaffold940	19244	19285	0.002	0.347493	5	0.65131	0.30381
scaffold1604	178856	178994	0.014	-0.1342	5	0.64127	0.77547
scaffold1604	278711	278724	0.0023	0.199253	5	0.24711	0.047861
scaffold35	12527	12639	0.012	0.183245	5	0.89033	0.70709
scaffold35	363175	363236	0.0011	-0.230563	5	0.6186	0.84916
scaffold35	964911	964917	0.0084	0.1332	5	0.21513	0.081933
scaffold35	1000804	1000926	0.0043	0.111836	7	0.98681	0.87497
scaffold35	1216807	1216933	0.00084	-0.102867	5	0.87453	0.9774
scaffold35	1310777	1310802	0.0074	0.114042	7	0.99048	0.87643
scaffold35	1370034	1370065	0.0086	0.169309	6	0.97128	0.80197
scaffold1324	26048	26330	0.00094	-0.110571	7	0.82776	0.93833
scaffold316	19977	19995	0.0039	0.125617	5	0.98706	0.86144
scaffold316	110670	110770	0.005	0.161629	7	0.93824	0.77661
scaffold36	68027	68062	0.0058	0.104494	5	0.98667	0.88217
scaffold307	348795	348828	0.00033	-0.137733	5	0.85127	0.989
scaffold307	453431	453522	2e-05	-0.174939	11	0.089333	0.26427
scaffold307	575453	575520	0.02	0.187048	7	0.25833	0.071286
scaffold307	730451	730537	4.4e-08	-0.305054	9	0.66502	0.97007
scaffold307	826883	826917	0.012	-0.212333	5	0.45653	0.66887
scaffold307	866913	867010	3.7e-06	-0.199752	9	0.66525	0.865
scaffold307	1010970	1011020	0.011	-0.161533	5	0.69007	0.8516
scaffold307	1134953	1134971	0.00046	-0.252217	5	0.42118	0.6734
scaffold307	1134982	1135014	4.7e-06	-0.177852	9	0.70615	0.884
scaffold307	1135153	1135166	0.002	-0.108	5	0.8674	0.9754
scaffold307	1230434	1230508	0.00012	-0.306	12	0.35931	0.64036
scaffold307	1230660	1230912	8.3e-10	-0.246621	22	0.49923	0.74585
scaffold307	1260494	1260532	0.024	-0.100524	7	0.76671	0.86724
scaffold196	23692	23889	0.0002	-0.113889	18	0.73324	0.84713
scaffold196	66792	66868	0.019	-0.166165	5	0.64984	0.816
scaffold196	155287	155357	0.00084	0.194133	5	0.55807	0.36393
scaffold492	106584	106675	0.00033	0.208092	5	0.99206	0.78397
scaffold492	118557	118682	0.002	-0.106723	5	0.85404	0.96077
scaffold492	123843	123947	0.044	-0.297539	5	0.32508	0.62261
scaffold3732	144	167	0.0013	-0.107533	5	0.797	0.90453
scaffold1276	62673	62765	0.0095	-0.322324	5	0.26367	0.58599
scaffold1276	84840	85136	1.1e-11	-0.270244	15	0.50207	0.77231
scaffold1276	96270	96394	0.0068	0.120333	7	0.15051	0.030173
scaffold1276	117266	117407	0.00033	-0.12998	17	0.64645	0.77643
scaffold1276	121688	121762	1.2e-05	-0.212261	11	0.46659	0.67885
scaffold1276	231823	232012	0.0034	-0.126647	8	0.83109	0.95774
scaffold1276	285373	285438	0.0075	-0.224067	5	0.55633	0.7804
scaffold156	67176	67261	1.7e-08	-0.224133	15	0.62669	0.85082
scaffold156	67291	69437	0.0011	-0.110048	96	0.45574	0.46669
scaffold156	126680	126699	0.0099	-0.251914	7	0.38062	0.63253
scaffold156	161296	161485	0.036	0.1378	5	0.54227	0.40447
scaffold156	478124	478164	0.00046	-0.263467	5	0.6262	0.88967
scaffold156	494177	494193	0.014	0.266694	5	0.77661	0.50991
scaffold156	616590	616602	0.026	-0.180733	5	0.26267	0.4434
scaffold156	682807	683054	0.0051	-0.120501	5	0.86737	0.98787
scaffold156	722334	722347	0.015	0.104067	5	0.93113	0.82707
scaffold156	838891	838987	0.00046	0.2082	5	0.51313	0.30493
scaffold348	109810	109903	0.015	0.1258	5	0.8768	0.751
scaffold348	350790	350924	0.0084	-0.188	5	0.34147	0.52947
scaffold348	465211	465345	0.0065	-0.205158	8	0.5048	0.70996
scaffold348	582564	582680	0.00015	0.282902	26	0.37485	0.091944
scaffold8668	1224	1332	0.049	0.281142	5	0.44069	0.15955
scaffold692	39526	39609	5.5e-05	0.137615	13	0.88303	0.74541
scaffold692	86269	86384	0.015	0.104664	5	0.97548	0.87081
scaffold692	162806	162816	0.0017	-0.250867	5	0.50007	0.75093
scaffold692	168652	168929	0.036	-0.137515	5	0.65941	0.79693
scaffold692	177613	177644	0.036	0.132	7	0.21933	0.087333
scaffold692	180681	180745	0.049	-0.1644	5	0.46493	0.62933
scaffold692	182625	182740	7.5e-05	-0.266933	5	0.0436	0.31053
scaffold692	242496	242608	1.4e-05	-0.2325	10	0.4771	0.7096
scaffold692	313496	313526	0.003	-0.19	5	0.55433	0.74433
scaffold276	49907	49940	0.0013	0.174131	5	0.17413	6.6667e-08
scaffold276	122071	122284	0.012	-0.171842	5	0.68543	0.85727
scaffold276	133424	133560	0.0023	-0.259333	5	0.26113	0.52047
scaffold276	143985	144198	4.1e-14	-0.321651	21	0.59256	0.91421
scaffold276	574185	574259	0.0066	-0.142267	5	0.69767	0.83993
scaffold276	663531	663792	0.043	-0.117167	8	0.71217	0.82933
scaffold276	821035	821307	7.2e-05	-0.247788	9	0.31592	0.5637
scaffold276	828665	828695	0.0066	-0.206467	5	0.6214	0.82787
scaffold276	902451	902577	0.017	-0.119467	5	0.7644	0.88387
scaffold276	904890	904904	0.00011	-0.215533	5	0.3354	0.55093
scaffold276	1037574	1037592	0.0035	-0.1224	5	0.86833	0.99073
scaffold276	1097327	1097415	7.4e-06	-0.175273	11	0.64142	0.8167
scaffold276	1191298	1191355	0.0034	-0.130697	19	0.37021	0.45095
scaffold372	76674	76699	0.0039	-0.16634	5	0.55539	0.72173
scaffold372	76933	76958	0.019	-0.177267	5	0.3264	0.50367
scaffold372	85174	85635	1.5e-06	-0.187728	11	0.70173	0.88945
scaffold372	88111	88173	7.7e-05	-0.210111	6	0.194	0.40411
scaffold1012	8562	8574	0.00017	-0.212867	5	0.6748	0.88767
scaffold1012	169814	169847	0.0066	-0.150733	5	0.5468	0.69753
scaffold1012	210462	210597	0.019	-0.200733	5	0.45227	0.653
scaffold1012	211691	211700	0.00024	-0.192071	5	0.12472	0.31679
scaffold1012	245692	245714	0.019	-0.1208	5	0.74173	0.86253
scaffold2156	84607	84679	0.0056	-0.113707	12	0.46599	0.57969
scaffold467	16738	16797	0.0086	0.107167	6	0.79706	0.68989
scaffold467	109968	109994	0.027	-0.172042	8	0.21133	0.38338
scaffold467	189843	189862	0.0084	0.16086	5	0.95595	0.79509
scaffold467	217139	217455	0.014	0.147	5	0.875	0.728
scaffold467	325623	325654	0.0075	0.111933	5	0.99527	0.88333
scaffold467	382495	382534	0.0045	0.134886	5	0.97667	0.84178
scaffold467	592546	592608	0.00027	-0.187986	9	0.78661	0.97459
scaffold467	732497	732524	0.0066	-0.195933	5	0.52453	0.72047
scaffold467	786784	786802	0.033	0.129533	5	0.2856	0.15607
scaffold467	1015191	1015219	0.036	0.135267	5	0.3094	0.17413
scaffold467	1031318	1031331	0.0058	-0.166	5	0.7828	0.9488
scaffold467	1226062	1226076	0.00039	-0.371114	5	0.50879	0.8799
scaffold467	1237487	1237503	0.0015	0.316234	5	0.5879	0.27167
scaffold467	1269435	1269456	0.014	0.151667	5	0.8968	0.74513
scaffold3004	111	220	0.04	0.19845	5	0.90218	0.70373
scaffold124	36997	37054	0.011	-0.16333	5	0.77827	0.9416
scaffold124	52559	52568	0.033	-0.1698	5	0.38287	0.55267
scaffold124	76931	77037	1.2e-08	-0.255241	18	0.52019	0.77543
scaffold124	84327	84387	1.1e-05	-0.274952	8	0.28334	0.55829
scaffold124	104640	104698	0.0057	-0.105576	11	0.113	0.21858
scaffold124	107216	107238	0.0011	-0.219856	5	0.58673	0.80659
scaffold124	150338	150512	0.0051	-0.136067	5	0.7154	0.85147
scaffold124	175044	175089	0.0084	0.183933	5	0.46853	0.2846
scaffold124	255401	255678	0.0075	-0.113897	5	0.8463	0.9602
scaffold124	342748	342825	0.00013	-0.166599	8	0.74948	0.91608
scaffold124	345713	345847	0.0036	-0.154567	10	0.49567	0.65023
scaffold124	386422	386563	0.0022	-0.189476	7	0.52857	0.71805
scaffold124	387951	387997	0.003	-0.265733	5	0.24473	0.51047
scaffold124	388132	388205	1.3e-06	-0.27155	9	0.26162	0.53317
scaffold124	393176	393205	0.0013	-0.132733	5	0.81053	0.94327
scaffold124	395357	395650	0.0027	-0.188667	12	0.3335	0.52217
scaffold124	403345	403431	0.0051	-0.207418	5	0.48425	0.69167
scaffold124	408428	408491	6e-05	-0.192238	7	0.65057	0.84281
scaffold124	417225	417346	0.002	-0.143267	5	0.79827	0.94153
scaffold124	646294	646348	0.00012	0.213926	9	0.65026	0.43633
scaffold124	676148	676539	0.001	-0.151881	19	0.65711	0.80899
scaffold124	677848	677858	0.0013	-0.146333	5	0.74547	0.8918
scaffold124	681935	681992	0.019	0.1566	5	0.51	0.3534
scaffold124	683193	683261	0.00028	-0.253	5	0.4908	0.7438
scaffold124	684733	684805	0.0016	-0.110292	8	0.80438	0.91467
scaffold1180	9414	9502	0.00067	-0.142839	8	0.84121	0.98405
scaffold1420	142572	142584	0.028	-0.18819	7	0.49605	0.68424
scaffold1420	327540	327632	0.019	-0.2224	5	0.16973	0.39213
scaffold420	11441	11577	0.0074	-0.163812	7	0.81928	0.9831
scaffold1316	41553	41632	0.019	0.107733	5	0.917	0.80927
scaffold980	5257	5362	0.043	-0.130558	7	0.4862	0.61676
scaffold980	23339	23440	0.0047	-0.172793	10	0.45761	0.6304
scaffold980	152009	152106	0.0039	0.1085	5	0.99167	0.88317
scaffold100	5963	5978	0.00012	-0.132467	5	0.83373	0.9662
scaffold100	52135	52222	0.019	-0.113153	5	0.055774	0.16893
scaffold100	112057	112064	0.021	-0.129067	5	0.7258	0.85487
scaffold100	173152	173174	0.0045	-0.108333	5	0.46267	0.571
scaffold100	173433	173599	0.00015	-0.125852	9	0.38474	0.51059
scaffold100	211326	211406	0.0058	-0.106281	5	0.87385	0.98013
scaffold100	247198	247320	0.0042	-0.164193	9	0.36218	0.52637
scaffold100	335484	335529	0.0039	0.22517	5	0.71927	0.4941
scaffold100	352552	352578	0.0075	-0.126333	5	0.76787	0.8942
scaffold100	425560	425674	0.043	0.137458	8	0.7275	0.59004
scaffold100	462998	463112	0.0006	-0.202667	7	0.63562	0.83829
scaffold100	502824	502872	0.00054	-0.12515	10	0.80622	0.93137
scaffold100	514082	514135	0.0021	-0.115917	8	0.64921	0.76512
scaffold100	545766	545794	0.016	-0.197417	8	0.52046	0.71787
scaffold100	591713	591739	0.011	-0.169429	7	0.74129	0.91071
scaffold100	600989	601049	0.0013	-0.147867	5	0.79193	0.9398
scaffold100	704946	705046	0.001	-0.200619	7	0.30948	0.5101
scaffold100	779467	779760	2.1e-11	-0.276426	18	0.47665	0.75307
scaffold100	910773	910846	0.0084	-0.150133	5	0.66807	0.8182
scaffold100	1096191	1096254	0.002	-0.146133	5	0.78287	0.929
scaffold100	1187656	1187712	0.0039	0.2454	5	0.7606	0.5152
scaffold180	6534	6666	0.025	-0.110611	6	0.80017	0.91078
scaffold180	142426	142546	0.0037	-0.13719	7	0.67081	0.808
scaffold28	263372	263406	7.1e-06	0.189308	13	0.68977	0.50046
scaffold28	263438	263505	0.0066	0.139	13	0.41162	0.30451
scaffold28	272718	272730	0.029	-0.141267	5	0.31593	0.4572
scaffold260	80613	80713	0.0023	-0.128952	14	0.65917	0.78812
scaffold524	26552	26703	0.011	-0.142195	5	0.76034	0.90253
scaffold508	19075	19096	0.00054	0.104095	7	0.92795	0.82386
scaffold508	35577	35584	0.029	-0.1666	5	0.61313	0.77973
scaffold508	113994	114032	0.0078	-0.160167	8	0.12704	0.28721
scaffold1292	24084	24111	0.0023	-0.2698	5	0.26607	0.53587
scaffold1292	24542	24681	0.04	-0.188467	5	0.4306	0.61907
scaffold1292	38794	38840	0.0026	-0.227267	5	0.4072	0.63447
scaffold1292	115169	115430	0.015	-0.213554	5	0.10887	0.32242
scaffold1292	241090	241208	0.0095	-0.1618	5	0.49907	0.66087
scaffold1292	272362	272382	0.00017	-0.2638	5	0.11227	0.37607
scaffold1292	297807	297988	0.0015	-0.106326	5	0.029133	0.13546
scaffold1292	316642	316816	6.7e-05	-0.286219	7	0.57631	0.86253
scaffold1292	336154	336265	0.0015	-0.133636	11	0.7817	0.91533
scaffold1292	343008	343026	0.0011	-0.2708	5	0.4992	0.77
scaffold1292	432551	432567	0.002	-0.312129	5	0.3332	0.64533
scaffold380	27403	27520	0.00084	-0.116201	5	0.86968	0.98588
scaffold380	33864	34076	0.016	0.10677	7	0.80008	0.69331
scaffold380	54088	54261	0.0022	-0.103598	10	0.83598	0.93958
scaffold700	14892	14975	6.6e-05	-0.220733	10	0.62323	0.84397
scaffold700	20013	20200	4.4e-05	-0.1556	5	0.79753	0.95313
scaffold1764	302330	302708	0.0038	-0.152532	10	0.58253	0.73507
scaffold4324	283	435	1.1e-05	0.229475	13	0.86667	0.63719
scaffold20	63856	63935	9.4e-07	-0.185296	9	0.74115	0.92644
scaffold20	94383	94397	0.017	-0.1712	5	0.63653	0.80773
scaffold20	108671	108759	0.0054	-0.1878	10	0.29353	0.48133
scaffold20	119986	120117	0.0066	0.106547	5	0.96627	0.85972
scaffold20	172334	172365	3.4e-05	-0.207111	6	0.70228	0.90939
scaffold20	172368	172374	0.0015	-0.1404	5	0.77813	0.91853
scaffold20	172423	172552	0.019	-0.1694	5	0.28333	0.45273
scaffold20	279090	279104	0.0084	-0.136968	5	0.75147	0.88843
scaffold20	382458	382533	0.031	-0.104	11	0.68942	0.79342
scaffold20	384831	385043	0.00021	-0.28954	5	0.15987	0.44941
scaffold20	460788	460946	2.6e-06	-0.316546	9	0.24445	0.561
scaffold948	62367	62481	0.00092	0.13063	9	0.79189	0.66126
scaffold948	149506	149584	0.0011	-0.132613	7	0.70648	0.8391
scaffold948	184561	184588	0.021	-0.104533	5	0.27253	0.37707
scaffold948	193345	193354	0.003	-0.2324	5	0.2374	0.4698
scaffold948	437054	437090	0.003	-0.1598	5	0.6284	0.7882
scaffold948	509978	510019	0.00035	-0.215556	6	0.21222	0.42778
scaffold948	510894	510998	0.014	-0.185	11	0.5263	0.65545
scaffold948	512436	512482	0.0011	0.149067	5	0.62373	0.47467
scaffold948	512784	512801	0.0013	0.120533	5	0.68553	0.565
scaffold948	514214	514284	0.00033	-0.320133	5	0.20953	0.52967
scaffold948	514284	514306	2.1e-05	-0.328933	5	0.3458	0.67473
scaffold948	514426	514519	0.0045	-0.191387	5	0.13155	0.32293
scaffold948	514722	514736	0.0039	-0.197505	5	0.11676	0.31427
scaffold948	514801	515196	4.7e-14	-0.244018	38	0.17507	0.41909
scaffold948	518273	518384	0.00036	-0.179107	8	0.12631	0.30542
scaffold948	519860	519973	0.00017	-0.195273	11	0.48797	0.68324
scaffold948	521378	521538	3.9e-05	-0.186278	6	0.71133	0.89761
scaffold948	525299	525363	0.011	-0.1148	5	0.79273	0.90753
scaffold948	525379	525478	2.1e-05	-0.19731	14	0.61186	0.80917
scaffold948	525579	525627	0.04	-0.114533	5	0.6588	0.77333
scaffold948	525762	525925	0.0065	-0.179444	6	0.40733	0.58678
scaffold948	526191	526363	1.3e-05	-0.128667	13	0.80938	0.93805
scaffold948	531289	531345	0.021	-0.213283	5	0.41693	0.63022
scaffold948	534960	534971	0.0051	-0.207667	5	0.6168	0.82447
scaffold948	535492	535660	1.9e-11	-0.172606	22	0.70741	0.88002
scaffold948	535719	535885	2.8e-05	-0.269	20	0.45205	0.69165
scaffold948	547042	547151	0.0058	-0.134656	5	0.77694	0.9116
scaffold948	547247	547400	0.0045	-0.141333	5	0.77187	0.9132
scaffold948	547403	547687	3.7e-08	-0.22	22	0.46902	0.68902
scaffold948	547822	547855	0.0015	-0.165933	5	0.78187	0.9478
scaffold948	548001	548058	0.0023	-0.2018	5	0.632	0.8338
scaffold948	548212	548232	0.014	-0.169865	5	0.49453	0.6644
scaffold948	548242	548257	0.0015	-0.270533	5	0.339	0.60953
scaffold948	548257	548283	0.00017	-0.3388	5	0.17093	0.50973
scaffold948	548326	548340	0.0011	-0.230067	5	0.1542	0.38427
scaffold948	551586	551666	0.0024	-0.142074	9	0.57481	0.71689
scaffold948	553395	553582	0.00078	-0.201476	7	0.50395	0.70543
scaffold948	557620	557630	0.00063	-0.219278	6	0.50206	0.72133
scaffold948	559305	559518	0.0023	-0.165733	5	0.70733	0.87307
scaffold948	560909	560921	0.0015	-0.2216	5	0.5124	0.734
scaffold948	566174	566214	0.0051	-0.104	5	0.8766	0.9806
scaffold948	568177	568302	7.5e-05	-0.319482	5	0.43132	0.7508
scaffold452	90236	90409	0.0066	-0.157333	5	0.73207	0.8894
scaffold452	265718	265837	0.024	-0.125933	5	0.6348	0.76073
scaffold412	36669	36687	0.014	-0.106333	5	0.8826	0.98893
scaffold300	19100	19133	0.003	-0.263196	5	0.33995	0.60314
scaffold300	92904	93079	0.0075	-0.210179	5	0.55667	0.76685
scaffold300	94752	94790	0.021	-0.159467	5	0.66827	0.82773
scaffold300	183891	183936	0.0059	-0.181128	6	0.63994	0.82107
scaffold300	238202	238265	0.016	-0.231727	7	0.32267	0.55439
scaffold556	63257	63287	0.0013	-0.302548	5	0.25761	0.56015
scaffold1300	295598	295757	0.00019	-0.133515	11	0.68233	0.81585
scaffold1300	306025	306060	0.0013	-0.280602	5	0.40027	0.68087
scaffold1300	306093	306273	0.003	-0.192249	5	0.66	0.85225
scaffold2628	18350	18417	0.012	-0.145729	5	0.82321	0.96893
scaffold3020	2590	2673	0.033	0.118737	5	0.98742	0.86868
scaffold3020	15836	15872	0.019	-0.119469	5	0.87024	0.98971
scaffold461	6008	6193	4.5e-12	0.304442	25	0.46674	0.1623
scaffold748	7886	7919	0.039	0.146875	8	0.68113	0.53425
scaffold748	217599	217651	5.3e-05	0.1556	5	0.9816	0.826
scaffold1564	41278	41311	0.0051	-0.2856	5	0.196	0.4816
scaffold1564	94764	94831	0.0028	0.147692	13	0.44936	0.30167
scaffold1564	124145	124173	0.012	-0.254595	5	0.417	0.6716
scaffold1564	159227	159551	0.0029	-0.128366	13	0.724	0.85237
scaffold1564	165094	165258	0.021	-0.140867	5	0.038733	0.1796
scaffold1564	190500	190978	2.1e-11	-0.249917	32	0.4807	0.73061
scaffold1564	193339	193356	0.029	-0.199333	5	0.19973	0.39907
scaffold1564	250578	250704	0.002	-0.227467	5	0.55273	0.7802
scaffold1564	250936	250964	0.00062	-0.118867	5	0.81387	0.93273
scaffold1564	251010	251032	0.002	-0.2686	5	0.487	0.7556
[truncated: 2,290 more rows]

## Sheet: Sheet2
#chr	gDMR_start	gDMR_end	p_value	Mean_Methy_Diff	C_num	Group1_Methy(Inoculated)	Group2_Methy(Mock)
scaffold4025	3531	4528	0.033	0.140508	66	0.74289	0.74922
scaffold4001	163	413	0.0066	-0.328002	5	0.22693	0.55493
scaffold889	20137	20360	0.038	0.15499	7	0.75448	0.59949
scaffold2017	44234	44268	0.021	-0.118533	5	0.5542	0.67273
scaffold1689	6508	6568	6e-05	-0.190865	7	0.16472	0.35558
scaffold1721	7358	7401	0.00072	0.252847	5	0.67911	0.42627
scaffold9	16906	16925	0.0023	-0.115	5	0.8292	0.9442
scaffold9	73817	73828	0.002	-0.163587	5	0.38407	0.54766
scaffold9	76963	77002	0.019	-0.1598	5	0.33453	0.49433
scaffold9	115370	115434	0.0088	-0.135033	15	0.32068	0.45571
scaffold9	151549	151851	0.0035	-0.213275	5	0.034202	0.24748
scaffold9	173147	173304	0.00046	-0.169778	9	0.3947	0.56448
scaffold9	240652	240688	0.0013	0.280052	5	0.69047	0.41041
scaffold1513	16715	16793	0.0035	-0.125518	5	0.80662	0.93213
scaffold1513	48909	48940	0.019	0.1254	5	0.71607	0.59067
scaffold1513	55837	56063	0.0095	-0.138867	5	0.75947	0.89833
scaffold1513	73276	73394	0.021	-0.105933	5	0.14927	0.2552
scaffold1433	25571	25600	0.0017	0.2264	5	0.59927	0.37287
scaffold1433	38349	38515	0.0023	0.141558	5	0.96159	0.82003
scaffold2369	48399	48770	0.016	0.154543	7	0.40529	0.25074
scaffold9241	1102	1158	0.0045	-0.215626	5	0.60495	0.82058
scaffold6833	3258	3303	0.0017	-0.151255	5	0.82447	0.97572
scaffold9337	271	463	0.04	-0.132261	5	0.58354	0.7158
scaffold913	128441	128469	0.012	-0.201754	5	0.47613	0.67789
scaffold497	19189	19289	0.0095	-0.146056	6	0.58344	0.7295
scaffold497	72426	72477	0.00062	-0.220067	5	0.56387	0.78393
scaffold681	25694	25791	0.0066	-0.125533	5	0.7502	0.87573
scaffold681	90495	90518	0.0095	0.133679	5	0.15993	0.026254
scaffold2697	109	153	0.013	-0.130042	8	0.60229	0.73233
scaffold985	106913	106942	0.0011	-0.159099	5	0.7288	0.8879
scaffold985	118070	118107	0.0017	-0.226933	5	0.46787	0.6948
scaffold985	123113	123138	0.044	0.193012	5	0.39448	0.20147
scaffold985	297355	297455	0.0084	-0.156933	5	0.5824	0.73933
scaffold985	328877	328904	0.00039	0.109884	5	0.12262	0.012733
scaffold985	373819	374169	0.0097	-0.108669	9	0.79001	0.89868
scaffold985	429734	429903	0.012	-0.105733	5	0.84073	0.94647
scaffold985	450167	450264	0.0086	0.151619	7	0.56243	0.41081
scaffold1649	1209	1234	0.012	-0.161099	5	0.17237	0.33347
scaffold1649	144788	144901	0.0075	-0.151	5	0.049133	0.20013
scaffold105	19380	19454	0.012	-0.15319	7	0.69252	0.84571
scaffold905	25266	25297	0.0095	-0.141802	5	0.82433	0.96613
scaffold905	138807	139015	0.015	0.187396	5	0.6305	0.4431
scaffold1273	58584	58596	0.036	-0.142667	5	0.22767	0.37033
scaffold1273	71348	71489	0.011	-0.194733	5	0.6272	0.82193
scaffold2025	130974	131033	0.0023	-0.2068	5	0.26487	0.47167
scaffold2025	161931	161982	0.019	-0.113133	5	0.7736	0.88673
scaffold977	1401	1563	0.029	-0.118467	5	0.20407	0.32253
scaffold977	34007	34040	0.0017	-0.18719	5	0.564	0.75119
scaffold977	38502	38605	0.017	-0.136283	5	0.25813	0.39442
scaffold977	60777	61084	0.0039	-0.188617	5	0.39987	0.58849
scaffold977	117533	117694	0.012	-0.146959	5	0.7138	0.86076
scaffold977	272992	273034	0.0095	0.116733	5	0.96653	0.8498
scaffold1065	14690	14705	0.0015	-0.340669	5	0.53841	0.87908
scaffold1065	29307	29475	0.019	-0.101556	6	0.75328	0.85483
scaffold1065	43666	43815	0.035	0.107417	8	0.7035	0.59608
scaffold1065	94502	94539	0.0095	-0.143001	5	0.808	0.951
scaffold1065	173306	173356	2.3e-05	-0.190413	9	0.27581	0.46623
scaffold2441	3112	3139	0.021	0.112102	5	0.86928	0.75718
scaffold2441	4193	4265	0.011	-0.147515	6	0.84522	0.99273
scaffold2441	11083	11123	0.0017	-0.118272	7	0.79522	0.91349
scaffold5793	12061	12175	0.014	-0.190952	7	0.39129	0.58224
scaffold5793	12925	12949	0.012	-0.134021	5	0.52004	0.65406
scaffold5793	16357	16435	0.029	0.129667	5	0.23093	0.10127
scaffold8129	562	591	0.0075	-0.131825	5	0.7638	0.89562
scaffold3545	12969	13103	0.00046	0.175611	5	0.76795	0.59234
scaffold3545	37106	37218	0.0036	-0.103692	13	0.88082	0.98451
scaffold321	2561	2574	0.015	-0.110355	5	0.7618	0.87216
scaffold321	37884	37990	0.021	-0.147778	5	0.79025	0.93803
scaffold321	81478	81537	0.00024	0.234878	5	0.91864	0.68376
scaffold321	99793	99863	0.036	-0.148216	5	0.7326	0.88082
scaffold729	45943	46030	0.015	-0.133485	5	0.047688	0.18117
scaffold729	167601	167689	0.017	0.100267	5	0.9088	0.80853
scaffold785	42632	42691	0.05	-0.125111	6	0.53161	0.65672
scaffold785	153911	154002	0.0023	-0.201044	5	0.26593	0.46698
scaffold265	37165	37210	0.014	0.102564	5	0.9185	0.81593
scaffold265	127454	127729	0.003	0.127667	5	0.2624	0.13473
scaffold833	84216	84231	0.0058	-0.269055	5	0.48375	0.7528
scaffold833	97851	98004	0.015	-0.175333	5	0.15447	0.3298
scaffold833	123683	123707	0.00065	-0.139338	7	0.67833	0.81767
scaffold257	14344	14389	0.0035	-0.1416	5	0.10713	0.24873
scaffold257	48514	48538	0.0066	-0.214733	5	0.2404	0.45513
scaffold257	75673	75781	0.012	-0.121542	7	0.12522	0.24676
scaffold257	91257	91363	8.3e-05	-0.194571	7	0.65581	0.85038
scaffold257	124229	124312	0.00072	-0.165067	5	0.80327	0.96833
scaffold257	141885	142046	0.0049	0.229986	9	0.6571	0.42711
scaffold257	207024	207112	0.0094	-0.104833	8	0.67821	0.78304
scaffold857	66168	66223	0.049	0.106467	5	0.80893	0.70247
scaffold385	365	526	0.0066	-0.142479	5	0.81362	0.9561
scaffold385	4088	4244	0.0047	0.11056	7	0.85415	0.74359
scaffold385	22552	22717	0.0026	-0.140928	5	0.83433	0.97526
scaffold385	25449	25578	0.012	-0.105697	7	0.82492	0.93062
scaffold385	88333	88507	0.00054	-0.178353	7	0.71709	0.89545
scaffold385	98162	98235	0.017	-0.118694	5	0.79592	0.91461
scaffold385	107970	108067	0.0084	-0.117442	5	0.78569	0.90313
scaffold385	121463	121575	0.0026	-0.113901	7	0.82011	0.93402
scaffold385	184893	184986	0.038	-0.161742	7	0.59496	0.7567
scaffold65	201692	201812	0.0095	0.137067	5	0.92307	0.786
scaffold65	297934	297991	0.00019	0.186833	8	0.93433	0.7475
scaffold1289	12762	12960	0.014	0.153748	5	0.22797	0.074222
scaffold1289	46964	47005	0.003	-0.170467	5	0.14607	0.31653
scaffold1289	98884	99143	0.015	0.128202	5	0.28647	0.15827
scaffold1289	133032	133061	0.0026	-0.191733	5	0.31727	0.509
scaffold1289	145410	145514	5.3e-05	0.123489	8	0.18387	0.060386
scaffold1289	209161	209212	0.0039	-0.179449	5	0.57588	0.75533
scaffold1289	294417	294503	0.0041	-0.157501	10	0.6599	0.8174
scaffold1289	301797	301922	0.036	0.142733	5	0.58387	0.44113
scaffold345	18692	18788	0.00035	-0.181494	9	0.066448	0.24794
scaffold345	32130	32268	0.00087	-0.218135	9	0.52053	0.73867
scaffold345	42736	42755	0.014	-0.186133	5	0.093467	0.2796
scaffold345	90227	90314	0.0092	-0.142381	7	0.56943	0.71181
scaffold345	137822	137873	0.026	0.100533	5	0.89293	0.7924
scaffold345	161764	161874	0.0019	-0.151274	7	0.77729	0.92856
scaffold345	185607	185692	0.0045	0.117741	5	0.91357	0.79583
scaffold345	315502	315771	0.011	-0.236835	5	0.73317	0.97
scaffold345	344098	344186	0.011	0.151344	7	0.82567	0.67432
scaffold121	21364	21393	0.0023	0.126806	5	0.25233	0.12553
scaffold929	12376	12446	0.012	-0.153852	9	0.18793	0.34178
scaffold929	99565	99596	0.0095	-0.177933	5	0.71107	0.889
scaffold929	200387	200402	0.024	-0.139	5	0.73293	0.87193
scaffold737	6799	6869	0.049	-0.129102	5	0.53039	0.65949
scaffold3673	24272	24334	0.021	-0.123333	5	0.20207	0.3254
scaffold3673	56106	56127	0.0084	-0.187467	5	0.54527	0.73273
scaffold553	82849	82943	0.014	0.148467	5	0.71753	0.56907
scaffold401	92755	92804	0.0051	-0.144333	5	0.83107	0.9754
scaffold401	168937	169033	0.0095	0.155333	5	0.50233	0.347
scaffold401	192231	192461	0.011	-0.10124	5	0.86289	0.96413
scaffold793	50401	50522	0.015	-0.110267	5	0.80387	0.91413
scaffold793	127260	127398	0.02	0.150429	7	0.65448	0.50405
scaffold793	268219	268288	0.0095	0.19	5	0.81413	0.62413
scaffold1545	3574	3614	0.0078	-0.15252	8	0.52267	0.67519
scaffold3729	6573	6607	0.00033	-0.2362	5	0.43967	0.67587
scaffold3729	37944	37978	0.029	0.133534	5	0.85456	0.72103
scaffold1633	49302	49530	0.036	0.202673	5	0.61531	0.41264
scaffold1633	97162	97209	0.011	-0.109133	5	0.81767	0.9268
scaffold1633	97722	97783	0.0051	-0.1734	5	0.76133	0.93473
scaffold1633	115654	115711	0.019	-0.179573	5	0.57727	0.75684
scaffold1633	125193	125229	0.0015	-0.168286	7	0.54324	0.71152
scaffold1633	179245	179272	0.003	-0.107867	5	0.74673	0.8546
scaffold1633	213785	213886	0.0021	-0.159393	9	0.33059	0.48999
scaffold1633	247675	247718	0.03	0.132333	7	0.81643	0.6841
scaffold5937	329	374	0.029	-0.182964	5	0.68999	0.87296
scaffold33	9063	9457	0.016	0.100563	27	0.21901	0.13695
scaffold33	10338	10595	0.00067	0.203615	15	0.46241	0.25879
scaffold33	56672	56696	0.017	0.146467	5	0.21947	0.073
scaffold33	92621	92719	0.002	0.136467	5	0.92007	0.7836
scaffold2329	5656	5780	0.0042	-0.173243	9	0.69778	0.87103
scaffold97	109718	109743	0.0095	-0.117933	5	0.78253	0.90047
scaffold97	126717	126739	0.04	-0.125333	5	0.64053	0.76587
scaffold97	193770	193842	0.013	-0.114852	9	0.5503	0.66515
scaffold97	209427	209619	0.0075	0.103314	9	0.86441	0.76109
scaffold97	267188	267240	0.0021	-0.161667	7	0.4	0.56167
scaffold97	323446	323536	0.0088	-0.108556	9	0.74707	0.85563
scaffold97	379374	379428	7.5e-05	-0.223067	5	0.1092	0.33227
scaffold97	379885	379896	0.04	-0.133714	5	0.18013	0.31385
scaffold97	381313	381480	5.9e-10	-0.247306	15	0.4458	0.69311
scaffold97	437146	437285	0.012	-0.1414	5	0.649	0.7904
scaffold97	444182	444227	0.0015	-0.154933	5	0.66493	0.81987
scaffold161	24979	25079	0.0051	0.208573	5	0.49473	0.28616
scaffold161	54873	55145	0.01	-0.158064	8	0.41967	0.57773
scaffold161	110799	111072	0.014	-0.121042	5	0.84702	0.96807
scaffold161	176834	176857	0.012	0.192199	5	0.3412	0.149
scaffold161	268341	268358	0.0084	0.136111	5	0.3786	0.24249
scaffold89	48781	48800	0.00015	-0.284067	5	0.29447	0.57853
scaffold89	68709	68738	0.00033	-0.244459	5	0.36645	0.6109
scaffold89	71352	71392	0.00046	-0.2896	5	0.2476	0.5372
scaffold89	99627	99757	0.0051	-0.136267	5	0.68427	0.82053
scaffold89	228912	229004	0.0043	-0.132286	7	0.70286	0.83514
scaffold89	532341	532394	0.028	-0.112917	7	0.68457	0.79749
scaffold201	957	964	0.0035	-0.1708	5	0.40353	0.57433
scaffold201	5812	5902	0.0012	-0.240901	8	0.32439	0.56529
scaffold201	30916	31010	0.0013	-0.187667	5	0.4912	0.67887
scaffold201	31482	31536	0.0035	-0.160933	5	0.64733	0.80827
scaffold201	49941	49976	0.011	0.111781	5	0.95973	0.84795
scaffold201	207943	208042	0.0015	-0.162066	7	0.62336	0.78543
scaffold201	279936	280041	0.021	0.116533	5	0.22733	0.1108
scaffold201	334050	334102	0.0035	-0.183832	5	0.11809	0.30192
scaffold201	372410	372444	0.014	-0.130267	5	0.7726	0.90287
scaffold2113	208	255	0.003	-0.216252	8	0.26871	0.48496
scaffold2113	21785	21969	0.00084	0.103207	5	0.11061	0.0074001
scaffold2113	62527	62674	0.0088	-0.115083	8	0.65296	0.76804
scaffold2113	121702	121735	0.019	0.222467	5	0.64933	0.42687
scaffold2113	155204	155245	0.033	-0.116467	5	0.2048	0.32127
scaffold353	100866	100922	0.0095	-0.220903	5	0.71949	0.94039
scaffold353	112315	112371	0.0084	-0.195933	5	0.36	0.55593
scaffold353	222052	222120	0.0095	0.161933	5	0.66153	0.4996
scaffold353	245355	245405	0.0095	-0.2386	5	0.1942	0.4328
scaffold353	304273	304308	0.014	0.151533	5	0.52193	0.3704
scaffold353	312050	312119	0.0017	-0.1662	5	0.13987	0.30607
scaffold353	342176	342204	0.02	-0.14001	8	0.36082	0.50083
scaffold353	359460	359570	0.011	-0.144467	5	0.7066	0.85107
scaffold353	396668	396840	0.0068	-0.149102	7	0.7539	0.90301
scaffold353	405447	405487	0.0045	-0.106133	5	0.80527	0.9114
Scaffold2617	51	95	0.021	0.1454	5	0.80773	0.66233
scaffold2009	23992	24104	0.0015	-0.2088	5	0.41033	0.61913
scaffold697	36823	36915	0.011	-0.105167	20	0.34095	0.44612
scaffold697	56458	56468	0.0058	0.164171	5	0.33897	0.1748
scaffold697	101134	101243	0.034	-0.153292	8	0.63479	0.78808
scaffold697	236882	236903	0.014	0.1296	5	0.579	0.4494
scaffold697	296777	296866	0.0068	0.143762	7	0.38648	0.24271
scaffold697	438701	438809	0.0051	-0.134933	5	0.7168	0.85173
scaffold697	574025	574367	0.0068	-0.271963	7	0.24826	0.52022
scaffold697	576323	576418	0.001	-0.133208	8	0.72625	0.85946
scaffold697	667023	667059	0.0084	0.197847	5	0.78477	0.58693
scaffold697	677774	678091	0.0092	-0.117571	7	0.15995	0.27752
scaffold697	698145	698232	0.005	0.106286	7	0.93543	0.82914
scaffold697	762508	762545	0.003	0.261966	5	0.67742	0.41545
scaffold3041	726	786	0.01	-0.172042	11	0.35599	0.52803
scaffold745	78972	79076	0.00039	-0.156467	5	0.77653	0.933
scaffold745	165074	165213	0.017	-0.198695	5	0.14389	0.34258
scaffold745	322952	323126	0.0051	0.119606	11	0.70036	0.58076
scaffold761	59069	59117	0.021	0.1122	5	0.8382	0.726
Scaffold3169	370	496	0.0013	0.220127	8	0.24171	0.021583
scaffold449	53893	53954	0.012	-0.154667	5	0.0906	0.24527
scaffold449	93958	94020	0.037	-0.19053	8	0.38313	0.57365
scaffold449	161344	161524	0.017	-0.139467	5	0.62673	0.7662
scaffold449	269536	269562	0.026	0.208115	5	0.64313	0.43502
scaffold449	314763	314871	0.0058	-0.116721	5	0.84615	0.96287
scaffold449	336140	336167	0.019	0.1344	5	0.83367	0.69927
scaffold449	351289	351352	0.014	0.111467	5	0.9134	0.80193
scaffold449	361211	361229	0.003	0.168882	5	0.89207	0.72318
scaffold449	361439	361451	0.024	0.180976	5	0.5749	0.39392
scaffold449	365049	365260	0.0026	-0.14892	5	0.79443	0.94335
scaffold449	366345	366399	0.002	-0.201533	5	0.099267	0.3008
scaffold449	391866	392095	0.031	-0.128091	11	0.55748	0.68558
scaffold449	408863	409048	0.028	-0.120381	7	0.60719	0.72757
scaffold2689	21991	22051	0.033	-0.154428	5	0.69607	0.85049
scaffold1169	22074	22156	0.025	0.191394	8	0.48433	0.29294
scaffold1169	47363	47405	0.016	0.171245	7	0.57935	0.4081
scaffold1169	163847	163881	0.044	0.1202	5	0.28307	0.16287
scaffold1169	224824	224842	0.0084	-0.109912	5	0.031976	0.14189
scaffold81	37526	37583	0.015	-0.1468	5	0.37427	0.52107
scaffold81	68196	68239	0.0084	-0.111067	5	0.7076	0.81867
scaffold81	181607	181628	0.0058	-0.110827	5	0.8266	0.93743
scaffold81	349925	349989	0.012	0.17511	7	0.519	0.34389
scaffold81	413672	413879	0.0022	-0.109429	7	0.83348	0.9429
scaffold81	473183	473353	0.0058	-0.135518	5	0.068682	0.2042
scaffold81	483882	483914	0.036	0.101533	5	0.857	0.75547
scaffold81	504243	504362	0.0016	-0.148508	10	0.66416	0.81267
scaffold81	504879	505032	0.014	0.181023	8	0.55108	0.37006
scaffold673	68764	68827	0.0058	-0.1286	5	0.81027	0.93887
scaffold673	72055	72237	0.0013	-0.166933	12	0.76161	0.87946
scaffold673	72299	72323	0.0017	-0.116667	5	0.811	0.92767
scaffold673	111556	111700	0.0099	-0.217286	7	0.36148	0.57876
scaffold6233	5828	5857	4.4e-05	0.113866	5	0.11387	3.3333e-07
scaffold7025	10021	10179	0.014	0.168134	5	0.44367	0.27553
scaffold2185	1162	1336	0.012	0.157634	5	0.28915	0.13152
scaffold817	5699	5753	0.024	0.166066	12	0.54097	0.37491
scaffold409	74999	75290	0.036	-0.175312	5	0.2766	0.45191
scaffold409	209661	209746	0.0058	0.225419	5	0.86867	0.64325
scaffold409	218134	218362	0.0098	-0.128315	11	0.64502	0.77334
scaffold409	259655	259771	0.015	-0.17331	5	0.47189	0.6452
scaffold409	295240	295291	0.0023	-0.130533	5	0.83207	0.9626
scaffold409	411827	411884	0.04	-0.142	5	0.39887	0.54087
scaffold409	443397	443427	0.024	-0.133333	5	0.78	0.91333
scaffold409	458749	458762	0.017	0.12766	5	0.96667	0.83901
scaffold409	483134	483228	0.049	-0.108766	5	0.6352	0.74397
scaffold409	572816	572934	0.019	-0.101467	5	0.88353	0.985
scaffold409	624660	624927	0.0085	0.132726	13	0.4245	0.29177
scaffold409	671375	671427	0.0035	-0.197427	5	0.68122	0.87865
scaffold3433	27827	27892	0.014	0.244762	5	0.90664	0.66188
scaffold2801	6774	6941	0.0069	-0.128669	28	0.51648	0.64515
scaffold2801	14901	14961	0.024	-0.126533	5	0.73653	0.86307
scaffold2801	45019	45212	0.008	-0.109469	7	0.071579	0.18105
scaffold2801	86392	86415	0.014	-0.1562	5	0.54187	0.69807
scaffold8057	69	222	0.024	-0.117731	11	0.60706	0.72479
scaffold1089	40658	40734	0.0088	-0.21649	8	0.26833	0.48482
scaffold577	208211	208245	0.0066	-0.1554	5	0.447	0.6024
scaffold577	278021	278089	0.002	0.249791	5	0.74433	0.49454
scaffold577	354869	354891	0.0019	0.117429	7	0.851	0.73357
scaffold193	44950	45025	0.0063	-0.152384	7	0.20919	0.36157
scaffold193	125571	125667	0.0084	-0.1736	5	0.43027	0.60387
scaffold193	321726	321756	0.0042	-0.16974	8	0.6308	0.80054
scaffold193	321872	321886	0.0058	-0.208158	5	0.58498	0.79313
scaffold193	325023	325053	0.0075	-0.25826	5	0.44753	0.70579
scaffold193	389046	389104	0.017	-0.114134	7	0.7751	0.88924
scaffold193	454181	454223	0.0084	-0.162667	5	0.6552	0.81787
scaffold489	138313	138342	0.0013	-0.159747	5	0.74972	0.90947
scaffold489	139237	139396	0.033	-0.126002	5	0.54626	0.67227
scaffold489	366352	366435	0.021	0.133762	5	0.81695	0.68319
scaffold489	371718	371797	0.00072	-0.121659	5	0.85603	0.97768
scaffold457	45939	45983	0.036	-0.238387	5	0.48973	0.72811
scaffold457	69403	69458	0.00046	-0.150142	5	0.049725	0.19987
scaffold457	77127	77320	0.0063	-0.174323	7	0.55621	0.73053
scaffold457	82127	82199	0.015	-0.1916	5	0.62153	0.81313
scaffold457	84726	84853	0.0084	0.109067	5	0.86393	0.75487
scaffold457	103850	103891	0.012	0.113867	5	0.21507	0.1012
scaffold457	113097	113112	0.0013	-0.206138	5	0.6313	0.83744
scaffold457	125345	125395	0.0066	-0.167825	5	0.34484	0.51267
scaffold457	184902	184998	0.0023	-0.1542	5	0.73833	0.89253
scaffold457	189423	189471	0.012	-0.166267	5	0.7158	0.88207
scaffold457	265677	266073	0.011	0.18914	5	0.87467	0.68553
scaffold457	281081	281403	0.021	-0.134627	8	0.26678	0.40141
scaffold457	296788	297224	7.2e-05	0.156896	32	0.41023	0.25334
scaffold457	302198	302370	0.049	-0.196067	5	0.3922	0.58827
scaffold1321	3377	3557	0.0017	-0.150067	5	0.7942	0.94427
scaffold1321	24896	24909	0.014	0.1126	5	0.7092	0.5966
scaffold6777	129	228	0.019	-0.101754	5	0.71291	0.81466
scaffold2121	5703	5766	0.0066	-0.123216	5	0.81958	0.9428
Scaffold9449	529	569	2.2e-08	0.206686	25	0.69141	0.48473
scaffold897	77568	77759	0.011	0.130333	5	0.2734	0.14307
scaffold897	100263	100362	0.0058	-0.110867	5	0.8108	0.92167
scaffold897	168219	168236	0.0074	-0.185734	7	0.659	0.84473
scaffold897	209376	209531	0.0047	-0.13185	7	0.67908	0.81093
scaffold897	241161	241197	0.00021	-0.219133	5	0.2346	0.45373
scaffold897	371345	371410	0.00098	0.17248	5	0.7554	0.58292
scaffold569	35156	35282	0.0015	0.1652	5	0.50067	0.33547
scaffold569	51647	51679	0.0058	0.127641	5	0.83113	0.70349
scaffold569	113492	113511	0.0026	0.125933	5	0.7912	0.66527
scaffold1449	8184	8262	0.0032	0.12475	8	0.2555	0.13075
scaffold1449	37686	37712	0.014	-0.123067	5	0.2602	0.38327
scaffold1449	40013	40050	0.025	0.118371	6	0.87872	0.76035
scaffold1449	45693	45729	0.00065	-0.208524	7	0.089476	0.298
scaffold1449	57641	57938	0.00086	-0.145732	7	0.6423	0.78803
scaffold1449	58324	58363	0.036	0.292064	5	0.68826	0.3962
scaffold1449	113875	113939	0.0015	-0.1432	5	0.82653	0.96973
scaffold1449	165888	165971	0.033	-0.172775	5	0.31047	0.48324
scaffold1449	175683	175721	0.033	-0.147333	5	0.57467	0.722
scaffold945	25950	26028	0.00062	-0.167195	12	0.68129	0.84848
scaffold657	31986	32007	0.011	-0.179	5	0.45067	0.62967
scaffold657	39769	39847	0.012	0.127492	5	0.93773	0.81024
scaffold657	62050	62160	0.0054	-0.103722	7	0.79642	0.90014
scaffold657	102736	102761	0.017	0.28792	5	0.60932	0.3214
scaffold657	171718	171743	0.019	-0.1388	5	0.34887	0.48767
scaffold273	9744	9857	0.012	0.140133	5	0.78787	0.64773
scaffold17	19099	19137	0.021	-0.119333	5	0.64687	0.7662
scaffold17	35754	35784	0.0034	0.118571	7	0.61186	0.49329
scaffold17	89906	90111	0.0084	-0.155625	5	0.39558	0.5512
scaffold17	162879	162993	0.026	-0.114047	5	0.67734	0.79138
scaffold169	1678	1732	0.026	0.154211	7	0.44454	0.29033
scaffold169	6764	6823	0.029	-0.199133	5	0.37107	0.5702
scaffold169	68116	68130	0.0066	-0.11841	5	0.8114	0.92981
scaffold169	73113	73139	0.00028	-0.110667	5	0.8444	0.95507
scaffold169	160039	160123	0.0023	-0.240877	5	0.28268	0.52356
scaffold169	182314	182424	0.046	-0.144143	7	0.53248	0.67662
scaffold169	244229	244307	0.00098	-0.239024	5	0.17353	0.41256
scaffold169	261616	261802	0.013	-0.145916	7	0.68071	0.82663
scaffold169	327893	328041	0.00062	-0.150067	5	0.19527	0.34533
scaffold3609	62619	62663	0.034	0.155247	7	0.58071	0.42547
scaffold481	12564	12672	0.014	0.191269	5	0.83174	0.64047
scaffold481	56089	56132	0.011	-0.159667	5	0.14593	0.3056
scaffold481	103699	103753	0.0034	-0.244201	7	0.43836	0.68256
scaffold1241	4643	4958	0.048	0.112773	7	0.72816	0.61538
scaffold1241	7907	7981	0.0017	-0.118223	5	0.8593	0.97752
scaffold217	4681	4710	0.021	-0.1826	5	0.278	0.4606
scaffold217	9063	9092	0.019	0.10057	5	0.24001	0.13944
scaffold217	14072	14101	0.021	0.1128	5	0.83247	0.71967
scaffold1369	658	694	0.021	-0.131653	5	0.7546	0.88625
scaffold249	85057	85083	0.0026	0.103762	7	0.13276	0.029
scaffold249	127988	128038	0.012	-0.101933	5	0.80267	0.9046
scaffold1377	10038	10100	0.0051	-0.242629	5	0.59766	0.84029
scaffold2169	20936	20978	0.029	0.172333	5	0.3814	0.20907
scaffold3241	70	200	0.002	0.201117	5	0.37678	0.17567
scaffold361	214825	214855	0.0051	0.190414	5	0.37987	0.18945
scaffold361	237604	237649	0.031	-0.11096	6	0.087333	0.19829
scaffold4777	174	209	0.021	0.222251	5	0.5122	0.28995
scaffold1249	6447	6468	0.0058	-0.122867	5	0.6312	0.75407
scaffold1249	37830	37861	0.0058	0.135267	5	0.35193	0.21667
scaffold1249	40113	40142	0.00028	0.309467	5	0.49707	0.1876
scaffold41	600	751	0.002	-0.182705	5	0.38953	0.57224
scaffold41	21303	21367	0.04	0.138067	5	0.73027	0.5922
scaffold41	26226	26245	0.00053	-0.234386	5	0.17733	0.41172
scaffold41	61694	61754	0.018	0.127199	6	0.93282	0.80562
scaffold41	74932	74961	0.026	0.136133	5	0.73353	0.5974
scaffold41	97479	97499	0.0023	-0.150333	5	0.79847	0.9488
scaffold41	140233	140260	0.0075	0.111467	5	0.9586	0.84713
scaffold41	143803	143812	0.012	0.106933	5	0.9606	0.85367
scaffold41	161026	161052	0.044	-0.24703	5	0.40147	0.6485
scaffold41	215774	215849	0.019	-0.159467	5	0.65007	0.80953
scaffold41	244512	244552	0.0051	-0.165333	5	0.39013	0.55547
scaffold41	246214	246260	0.0084	-0.106111	5	0.80776	0.91387
scaffold5521	105	156	0.017	-0.116333	5	0.7542	0.87053
scaffold1417	10792	10833	0.00072	0.2402	5	0.51393	0.27373
scaffold1465	18286	18477	0.015	-0.139273	11	0.11267	0.25194
scaffold1465	19628	19665	0.0026	-0.153867	5	0.034067	0.18793
scaffold1185	7035	7072	0.0066	-0.128133	5	0.72787	0.856
scaffold1185	46180	46305	0.0026	-0.144756	5	0.72882	0.87358
scaffold1185	62023	62210	0.0084	-0.1656	5	0.24353	0.40913
scaffold1185	213643	213718	0.041	0.102604	16	0.68417	0.58156
scaffold1185	266599	266681	0.0075	0.1854	5	0.678	0.4926
scaffold1185	321190	321260	0.021	0.131524	7	0.28062	0.1491
scaffold1185	334568	334606	0.017	-0.132867	5	0.16473	0.2976
scaffold1185	347459	347524	0.015	-0.177113	5	0.67442	0.85153
scaffold1185	453873	453970	0.011	-0.1246	5	0.20433	0.32893
scaffold1185	508352	508395	0.036	-0.160267	5	0.64207	0.80233
scaffold1185	535494	535564	0.029	-0.137346	5	0.04872	0.18607
scaffold1185	582051	582137	0.04	-0.118533	5	0.19173	0.31027
scaffold1	114051	114083	0.0031	0.167163	7	0.86133	0.69417
scaffold1	133097	133161	0.014	-0.1098	5	0.10673	0.21653
scaffold1	138813	139102	0.049	-0.157867	5	0.52413	0.682
scaffold1	329034	329089	0.0066	-0.184533	5	0.66913	0.85367
scaffold1	397902	397923	0.017	-0.160155	5	0.20171	0.36187
scaffold3985	376	510	0.00053	-0.214308	5	0.12115	0.33546
scaffold1049	6605	6638	0.011	-0.120067	5	0.75133	0.8714
scaffold1049	19391	19440	0.012	0.222667	5	0.8208	0.59813
scaffold1049	41476	41564	0.002	-0.22219	5	0.43213	0.65432
scaffold1049	68785	68928	0.018	-0.145333	9	0.33619	0.48152
scaffold1049	69244	69317	0.0075	0.106067	5	0.17067	0.0646
scaffold1049	94532	94579	0.0015	0.17927	5	0.62114	0.44187
scaffold1049	108378	108427	0.036	-0.153933	5	0.2598	0.41373
scaffold1681	53980	54005	0.00084	-0.106467	5	0.85533	0.9618
scaffold1681	66896	66961	0.005	-0.185903	7	0.53348	0.71938
Scaffold9313	50	115	0.04	-0.148333	6	0.591	0.73933
scaffold177	60133	60161	0.019	-0.183	5	0.66167	0.84467
scaffold177	211792	212078	0.0024	-0.177026	15	0.41611	0.57336
scaffold177	273248	273352	0.012	-0.1716	5	0.19353	0.36513
scaffold177	304975	305008	0.0013	-0.244057	5	0.33852	0.58258
scaffold177	401532	401755	0.005	-0.204095	7	0.39881	0.6029
scaffold177	445124	445134	0.00046	-0.1844	5	0.71733	0.90173
scaffold177	460433	460452	0.00012	-0.222467	5	0.6156	0.83807
scaffold177	533660	533686	0.00033	-0.23757	5	0.288	0.52557
scaffold505	52763	52850	0.029	0.109051	5	0.58509	0.47604
scaffold1489	15054	15107	0.0086	-0.186757	7	0.51681	0.70357
scaffold1489	17979	17996	0.0054	0.124278	6	0.73633	0.61206
scaffold1489	56294	56319	0.011	-0.1756	5	0.55553	0.73113
scaffold1489	66069	66107	0.029	-0.177823	5	0.42727	0.60509
scaffold1489	105978	106167	0.0086	-0.107103	7	0.80157	0.90867
scaffold1057	87166	87190	0.00053	-0.244996	5	0.22173	0.46673
scaffold1529	31721	31742	0.012	-0.153333	5	0.54687	0.7002
scaffold465	107872	107897	0.0015	-0.131584	5	0.047733	0.17932
scaffold1897	70217	70255	0.00021	-0.297733	5	0.31747	0.6152
scaffold1897	71398	71551	0.00067	-0.135917	8	0.63738	0.77329
scaffold1897	88765	88817	0.002	0.191196	5	0.67673	0.48554
scaffold1897	89177	89201	0.0058	-0.203892	5	0.28636	0.49025
scaffold1897	90780	90931	0.015	0.131951	5	0.8456	0.71365
scaffold1913	18797	18813	0.019	-0.252618	5	0.17607	0.42869
scaffold1937	449	535	0.019	0.123436	5	0.25954	0.13611
scaffold1225	139599	139831	0.011	-0.230633	5	0.5256	0.75623
scaffold1225	313200	313235	0.046	-0.123762	7	0.51467	0.63843
scaffold1225	372720	372877	0.003	-0.130924	5	0.7902	0.92112
scaffold1225	380601	380714	0.011	0.104167	8	0.8755	0.77133
scaffold1225	387050	387178	0.0058	-0.184733	5	0.57007	0.7548
scaffold1225	395347	395366	0.029	-0.1214	5	0.43773	0.55913
scaffold521	45321	45399	0.011	0.13419	7	0.32452	0.19033
scaffold521	49163	49205	0.017	-0.121067	5	0.7424	0.86347
scaffold521	468981	469128	0.013	-0.125725	7	0.062654	0.18838
scaffold521	594197	594301	0.021	-0.1748	5	0.66153	0.83633
scaffold625	25523	25598	0.00012	-0.295533	5	0.39287	0.6884
scaffold625	75037	75302	0.0001	-0.193234	14	0.53671	0.72994
scaffold625	94499	94675	0.023	-0.149472	6	0.56318	0.71265
scaffold625	117321	117469	0.046	-0.100048	7	0.70462	0.80467
scaffold625	127848	127898	0.00067	-0.12175	8	0.79279	0.91454
scaffold625	174364	174468	0.011	-0.11381	7	0.80724	0.92105
scaffold625	363850	363936	0.029	-0.139867	5	0.71853	0.8584
scaffold625	376819	376890	0.026	-0.170223	5	0.13606	0.30628
scaffold625	505951	506032	0.017	-0.186133	5	0.5338	0.71993
scaffold625	638253	638310	0.0051	-0.172547	5	0.39218	0.56472
scaffold625	645267	645340	0.0066	-0.2786	5	0.37173	0.65033
scaffold57	6020	6326	0.0023	-0.103879	11	0.69018	0.79406
scaffold57	7091	7135	0.0075	0.2034	5	0.72653	0.52313
scaffold57	84800	84862	0.0051	0.115088	5	0.18755	0.072467
scaffold57	97537	97565	0.021	0.208859	5	0.4808	0.27194
scaffold57	229939	229955	0.003	-0.107733	5	0.8648	0.97253
scaffold57	230621	230769	0.00071	0.206333	13	0.59644	0.44064
scaffold57	239319	239823	0.0011	-0.133116	26	0.45146	0.58458
scaffold57	378003	378038	0.013	-0.193293	7	0.55766	0.75095
scaffold57	411786	411845	0.002	-0.2062	5	0.51793	0.72413
scaffold57	482149	482245	1.4e-05	-0.198343	10	0.33566	0.534
scaffold57	489027	489072	0.024	-0.1284	5	0.7438	0.8722
scaffold57	531520	531583	0.014	-0.143245	5	0.60416	0.7474
scaffold57	543520	543543	0.019	-0.101667	5	0.8362	0.93787
scaffold57	573661	573738	0.0015	0.126467	5	0.89493	0.76847
scaffold57	598584	598686	0.0063	-0.116143	7	0.86838	0.98452
scaffold57	601115	601226	0.043	-0.102708	8	0.77908	0.88179
scaffold281	54371	54617	0.0014	-0.154903	8	0.71656	0.87147
scaffold281	105199	105318	0.012	-0.110298	5	0.86573	0.97603
scaffold281	172360	172408	0.00098	0.177667	5	0.33293	0.15527
scaffold281	219821	220019	0.0015	-0.122436	13	0.21046	0.3329
scaffold281	227020	227069	0.024	-0.183133	5	0.39567	0.5788
scaffold281	323266	323544	0.03	-0.131476	7	0.52262	0.6541
scaffold281	341104	341135	0.0039	0.116733	5	0.271	0.15427
scaffold281	385674	385832	0.0045	-0.291516	5	0.22075	0.51227
scaffold25	26689	27152	0.0074	-0.239722	12	0.49581	0.73553
scaffold25	78253	78300	0.023	0.156883	8	0.77278	0.61589
scaffold25	112402	112428	0.0039	-0.148776	5	0.063667	0.21244
scaffold25	131936	132046	2.1e-05	-0.142091	11	0.72809	0.87018
scaffold25	136293	136321	0.018	-0.167667	6	0.14017	0.30783
scaffold25	139512	139532	0.012	-0.1118	5	0.8206	0.9324
scaffold25	173692	173762	0.0066	0.171267	5	0.7332	0.56193
scaffold25	224727	224859	0.0066	-0.157521	5	0.75668	0.9142
scaffold25	288386	288442	0.029	-0.103533	5	0.7534	0.85693
scaffold25	339390	339510	0.017	-0.102909	5	0.7428	0.84571
scaffold25	387521	387554	0.011	-0.132667	5	0.75587	0.88853
scaffold25	408947	408972	0.003	-0.1542	5	0.77187	0.92607
scaffold25	421065	421137	0.0013	-0.138428	5	0.024133	0.16256
scaffold25	442564	442640	0.0031	0.229758	7	0.52193	0.29217
scaffold25	450447	450501	0.0084	-0.195049	5	0.59002	0.78507
scaffold25	511148	511183	0.00084	-0.138067	5	0.8032	0.94127
scaffold25	538107	538161	0.0093	-0.106769	10	0.74017	0.84694
scaffold25	586798	586862	0.004	0.152278	6	0.46072	0.30844
scaffold25	593076	593091	0.019	-0.136903	5	0.67853	0.81544
scaffold3649	726	830	0.002	-0.174424	8	0.46417	0.63859
scaffold297	56018	56111	0.00017	0.2116	5	0.64167	0.43007
scaffold297	144617	144649	9e-06	-0.327381	7	0.29362	0.621
scaffold297	257956	257982	0.024	-0.1424	5	0.086133	0.22853
scaffold297	383083	383170	0.0035	0.123143	5	0.98313	0.85999
scaffold297	460503	460597	0.029	-0.180667	5	0.57207	0.75273
scaffold297	480952	480973	0.0045	-0.1234	5	0.74847	0.87187
scaffold297	670921	670996	0.0095	-0.139733	5	0.6464	0.78613
scaffold297	671164	671220	0.0011	-0.156667	5	0.59793	0.7546
scaffold297	769851	769874	0.00072	-0.128267	5	0.0728	0.20107
scaffold297	786797	786892	0.0013	-0.135133	5	0.70767	0.8428
scaffold297	983557	983661	0.0071	-0.1462	15	0.38024	0.52644
scaffold1993	103859	103933	0.00017	-0.238986	5	0.52827	0.76725
scaffold9937	1151	1197	0.0023	-0.262702	5	0.27356	0.53627
scaffold1585	60299	60404	0.0084	-0.107267	5	0.0494	0.15667
scaffold5217	82	282	0.015	0.188542	5	0.53782	0.34928
scaffold4889	42700	42806	0.0032	-0.200458	8	0.37479	0.57525
scaffold4889	91175	91220	0.0066	0.139733	5	0.56373	0.424
scaffold2354	22455	22706	0.0009	-0.146238	8	0.74578	0.89202
scaffold2354	33835	33863	0.012	0.113687	7	0.7774	0.66371
scaffold225	38285	38342	0.0039	-0.146094	5	0.69793	0.84403
scaffold225	95580	95872	0.0088	-0.100181	8	0.80782	0.908
scaffold402	26907	26972	0.014	-0.116842	5	0.81896	0.9358
scaffold6393	109	140	0.011	-0.108629	5	0.74856	0.85719
scaffold330	66639	66693	0.0095	-0.108576	5	0.85208	0.96066
scaffold1265	88941	88993	0.024	-0.11194	7	0.80386	0.9158
scaffold1754	21084	21112	0.0075	0.102067	5	0.19913	0.097067
scaffold1009	47458	48948	0.0015	0.125256	65	0.75977	0.73361
scaffold1009	48992	49023	0.0015	-0.202701	5	0.74551	0.94821
scaffold1009	49248	49262	0.012	0.185704	5	0.8182	0.6325
scaffold1009	182151	182268	0.021	-0.107652	7	0.7914	0.89905
scaffold1009	244586	244674	0.0024	0.146216	7	0.27865	0.13243
scaffold1009	328354	328379	0.00062	0.218199	5	0.62573	0.40753
scaffold1009	374557	375081	0.00015	-0.136464	21	0.61583	0.75229
scaffold1009	435679	435878	0.0058	-0.280702	5	0.1936	0.4743
scaffold1009	488037	488305	0.0051	-0.2032	5	0.5162	0.7194
scaffold1009	514603	514626	0.0045	-0.148733	5	0.1772	0.32593
scaffold1009	565242	565264	0.0095	-0.183733	5	0.231	0.41473
scaffold1009	629061	629132	0.012	-0.1046	5	0.83133	0.93593
scaffold1009	657864	657916	0.013	0.155879	11	0.52985	0.37397
scaffold1009	660232	660334	0.036	-0.125467	5	0.40567	0.53113
scaffold1009	720545	720577	0.021	-0.164653	5	0.64915	0.8138
scaffold7154	639	661	0.014	-0.197507	5	0.6346	0.83211
scaffold714	4555	4576	0.021	0.144726	5	0.36527	0.22054
scaffold714	48677	48709	0.014	0.158	5	0.67853	0.52053
scaffold714	57454	57558	0.043	-0.123583	24	0.41768	0.50501
scaffold714	57648	57670	0.0017	-0.2152	5	0.39713	0.61233
Scaffold11226	343	370	0.0075	-0.119736	5	0.071133	0.19087
scaffold282	8674	8710	0.015	-0.218014	5	0.52113	0.73915
scaffold282	8988	9124	0.0017	-0.121089	15	0.59753	0.71862
scaffold282	10960	10979	0.029	0.284626	5	0.5735	0.28888
scaffold561	21131	21328	0.014	-0.170672	7	0.51861	0.68929
scaffold561	61998	62206	0.00037	-0.172048	7	0.58552	0.75757
scaffold561	69500	69563	0.0075	-0.1518	5	0.55453	0.70633
scaffold561	142335	142451	0.049	0.100933	5	0.8916	0.79067
scaffold561	172788	172934	0.014	-0.114815	5	0.77327	0.88808
scaffold561	182031	182057	0.017	0.161955	5	0.40033	0.23838
scaffold561	220703	220743	0.002	0.122138	5	0.9514	0.82927
scaffold561	229015	229051	0.014	0.112133	5	0.3176	0.20547
scaffold561	252615	252647	0.0051	-0.227267	5	0.46667	0.69393
scaffold561	309454	309617	0.00092	-0.141884	23	0.096797	0.23868
scaffold705	17708	17866	0.0023	0.134667	5	0.1678	0.033133
scaffold705	75859	76026	0.018	-0.173464	8	0.42521	0.59867
scaffold705	162956	163169	0.00043	-0.133758	9	0.19709	0.33085
scaffold705	176694	176912	0.014	-0.12795	7	0.80027	0.92822
scaffold705	229394	229441	0.003	-0.103667	5	0.7958	0.89947
scaffold705	373539	373743	6.9e-05	-0.163589	16	0.58531	0.7489
scaffold705	379202	379362	0.012	-0.116533	5	0.6976	0.81413
scaffold834	3092	3358	0.0066	-0.166092	5	0.56988	0.73597
scaffold834	6279	6295	0.0095	0.120755	5	0.96552	0.84477
scaffold834	9741	9882	0.00025	-0.129213	7	0.83472	0.96393
scaffold834	21837	21869	0.044	0.242344	5	0.61621	0.37387
scaffold834	58185	58378	0.0035	-0.228852	5	0.63187	0.86072
scaffold834	89225	89387	0.017	-0.145787	7	0.6625	0.80829
scaffold194	33125	33146	0.00015	-0.1998	5	0.61613	0.81593
scaffold866	944	990	0.0026	0.2096	5	0.70573	0.49613
scaffold866	73264	73292	0.033	-0.134645	5	0.84587	0.98051
scaffold866	116408	116515	0.0015	-0.263467	5	0.26327	0.52673
scaffold866	127454	127646	0.033	-0.156997	5	0.63873	0.79573
scaffold866	129224	129317	0.0011	-0.166867	5	0.5652	0.73207
scaffold1906	9252	9325	0.00062	0.117259	5	0.97508	0.85782
scaffold1906	46687	46733	0.049	-0.107867	5	0.8346	0.94247
scaffold1906	77232	77295	0.0026	-0.184364	5	0.5629	0.74727
scaffold1906	93104	93132	0.0014	-0.143442	8	0.76064	0.90408
scaffold1906	93141	93262	0.005	-0.146262	24	0.76001	0.81617
scaffold801	99502	99587	0.00072	-0.181451	5	0.64821	0.82966
scaffold801	139157	139222	0.0035	-0.1788	5	0.6488	0.8276
scaffold2146	19847	20083	0.0083	0.16741	9	0.53385	0.36644
scaffold2146	62499	62587	0.0017	0.1624	5	0.39573	0.23333
scaffold2146	103045	103230	0.0017	-0.1166	5	0.79133	0.90793
scaffold2146	104216	104242	0.0095	-0.1102	5	0.81627	0.92647
scaffold2146	109338	109371	0.0084	0.131493	5	0.93073	0.79924
scaffold186	15821	15901	0.00084	-0.141764	5	0.82012	0.96188
scaffold186	71779	71915	0.0058	-0.100762	5	0.79748	0.89824
scaffold186	130687	131206	6.7e-05	0.136171	12	0.98089	0.84472
scaffold186	135997	136044	0.024	-0.167994	7	0.26152	0.42951
scaffold186	139924	140138	7.7e-13	0.248837	36	0.41982	0.17098
scaffold186	165181	165295	0.0011	-0.143583	5	0.8196	0.96318
scaffold186	167017	167303	0.014	-0.164756	5	0.71455	0.8793
scaffold186	195566	195750	0.002	0.207927	5	0.95949	0.75156
scaffold186	197208	197453	0.0015	-0.144218	10	0.65091	0.79513
scaffold186	198203	198343	0.00021	0.181452	5	0.22212	0.040663
scaffold186	203536	203644	0.0058	-0.121075	5	0.78635	0.90742
scaffold186	245836	245892	0.00062	-0.111028	5	0.8398	0.95083
scaffold186	262326	262394	0.0066	-0.110077	5	0.83383	0.9439
scaffold186	271074	271488	0.031	0.181102	7	0.79816	0.61705
scaffold2466	34305	34370	0.019	0.13619	5	0.21607	0.079877
scaffold2770	2042	2069	0.026	-0.162301	5	0.059899	0.2222
scaffold609	24472	24711	0.0004	-0.195444	9	0.4457	0.64115
scaffold609	62839	62875	0.0084	-0.215878	5	0.18451	0.40039
scaffold609	71785	71915	0.019	0.150051	5	0.2456	0.095549
scaffold609	72548	72647	0.0075	-0.109	5	0.75873	0.86773
scaffold609	106937	106976	0.026	-0.111061	5	0.7644	0.87546
scaffold609	131245	131447	0.026	-0.149331	7	0.67633	0.82566
scaffold609	330270	330816	0.036	0.11463	7	0.41286	0.29823
scaffold418	1838	2152	3.3e-05	-0.112203	13	0.83316	0.94536
scaffold418	109845	109900	0.0026	0.27854	5	0.48499	0.20645
scaffold418	117696	117764	0.0095	0.1246	5	0.87793	0.75333
scaffold241	18328	18343	0.015	-0.222333	5	0.30567	0.528
scaffold241	126070	126104	0.017	-0.185533	5	0.21693	0.40247
scaffold241	156623	156658	0.0035	-0.118333	5	0.8372	0.95553
scaffold241	392553	392579	0.031	0.114554	7	0.88531	0.77075
scaffold241	508581	508608	0.03	0.138994	7	0.25013	0.11113
scaffold241	585815	585852	0.0045	-0.119933	5	0.85193	0.97187
scaffold241	603868	604518	0.045	-0.101487	21	0.26856	0.37005
scaffold241	663374	663393	0.0011	-0.169389	6	0.45517	0.62456
scaffold241	677517	677564	0.0023	-0.124067	5	0.8268	0.95087
scaffold578	49602	49648	0.021	-0.161566	5	0.28173	0.4433
scaffold1594	23504	23558	0.026	0.100412	5	0.94618	0.84577
scaffold1594	25746	25807	0.019	-0.167138	5	0.61992	0.78706
scaffold1594	26356	26490	0.017	-0.110917	5	0.80696	0.91788
scaffold1594	38338	38596	0.029	0.101268	11	0.79749	0.69622
scaffold1594	58826	59156	0.0086	-0.19271	7	0.093482	0.28619
scaffold1594	69921	70012	5.8e-05	0.365532	8	0.71522	0.34969
scaffold1826	26654	26740	0.015	0.135571	7	0.76224	0.62667
scaffold1826	43570	43611	0.0095	-0.196707	5	0.2372	0.43391
scaffold1826	62848	62918	0.0039	0.111942	5	0.14301	0.031067
scaffold2130	37377	37461	0.024	-0.153977	5	0.3632	0.51718
scaffold346	31208	31347	0.049	0.106333	5	0.31687	0.21053
scaffold346	39538	39753	0.002	-0.203333	5	0.52573	0.72907
scaffold346	70003	70041	0.00046	0.188468	5	0.8572	0.66873
scaffold346	119614	119698	0.0066	-0.188867	5	0.44487	0.63373
scaffold346	146649	146683	0.00021	-0.191133	5	0.588	0.77913
scaffold346	184987	185026	0.049	-0.148067	5	0.67507	0.82313
scaffold49	76904	76925	0.0026	-0.112297	5	0.1634	0.2757
scaffold49	109012	109171	0.0019	-0.106476	7	0.79586	0.90233
scaffold49	118038	118152	0.012	-0.1406	5	0.30713	0.44773
scaffold49	155274	155844	0.00014	-0.124072	23	0.73643	0.86051
scaffold49	228498	228547	0.033	-0.110667	5	0.81813	0.9288
scaffold49	289919	289946	0.011	-0.120867	5	0.5912	0.71207
scaffold49	301003	301019	0.029	-0.124733	5	0.20807	0.3328
scaffold49	319518	319601	0.012	-0.123	5	0.72667	0.84967
scaffold49	334867	334879	0.036	-0.101533	5	0.32447	0.426
scaffold49	357424	357447	0.029	0.118467	5	0.73693	0.61847
scaffold49	424346	424450	0.00016	0.172844	9	0.84966	0.67681
scaffold1194	30561	30596	0.0015	0.26756	5	0.50913	0.24157
scaffold1194	33550	33651	0.0017	-0.25763	5	0.66657	0.9242
scaffold906	37861	37879	0.00086	0.114333	7	0.85695	0.74262
scaffold906	53396	53439	0.0051	-0.212867	5	0.1556	0.36847
scaffold825	114812	114865	0.0075	0.151175	5	0.31395	0.16278
scaffold825	166725	166767	0.0039	-0.320327	5	0.15867	0.479
scaffold825	218714	218777	0.0084	-0.141819	5	0.84471	0.98653
scaffold825	222415	222565	0.004	-0.133444	6	0.61833	0.75178
scaffold825	230648	230769	0.00011	-0.255833	10	0.39977	0.6556
scaffold825	232131	232186	0.0058	-0.137533	5	0.74207	0.8796
scaffold825	275163	275277	0.021	0.211808	5	0.35002	0.13821
scaffold825	283965	284072	0.0084	-0.2376	5	0.31193	0.54953
scaffold825	290442	290500	0.04	0.186638	5	0.62153	0.43489
scaffold825	349321	349516	0.017	0.188267	5	0.77507	0.5868
scaffold825	363783	363804	0.0051	-0.164292	5	0.21224	0.37653
scaffold825	528210	528267	0.012	-0.121682	5	0.7154	0.83708
scaffold825	549370	549391	0.003	0.1058	5	0.81767	0.71187
scaffold825	600672	600855	1e-05	-0.360476	7	0.29959	0.66006
scaffold825	725812	725892	0.0039	0.13623	5	0.96713	0.8309
scaffold825	773837	773900	0.0095	-0.1172	5	0.81153	0.92873
scaffold90	44266	49430	0.0024	-0.152667	282	0.082394	0.08871
scaffold1842	19467	19516	0.014	-0.121635	5	0.84347	0.9651
scaffold1202	3149	3198	0.00098	0.185678	5	0.92816	0.74248
scaffold1202	49467	49727	0.046	-0.125333	7	0.48148	0.60681
scaffold1202	69907	70122	0.028	-0.161159	7	0.55776	0.71892
scaffold1202	110760	110840	0.014	0.201933	5	0.76453	0.5626
scaffold1202	135963	135993	0.015	-0.147801	5	0.73687	0.88467
scaffold1202	164902	164953	0.0066	-0.1244	5	0.039133	0.16353
scaffold1202	204449	204510	0.0039	0.169867	5	0.3256	0.15573
scaffold242	71055	71101	0.0019	0.21161	7	0.49094	0.27933
scaffold242	106085	106101	0.003	-0.195395	5	0.19947	0.39487
scaffold242	106328	106430	0.00034	-0.142091	11	0.32436	0.46645
scaffold242	109659	110042	0.0032	0.179558	8	0.70692	0.52736
scaffold250	32262	32333	0.0045	-0.162491	5	0.75431	0.9168
scaffold250	33196	33231	0.014	-0.142133	5	0.7358	0.87793
scaffold250	93997	94118	0.0018	-0.101186	10	0.79408	0.89527
scaffold250	114673	114745	0.021	-0.150267	5	0.75713	0.9074
scaffold250	121709	121737	0.024	-0.1536	5	0.17267	0.32627
scaffold250	136743	137043	0.00063	-0.222556	9	0.39089	0.61344
scaffold250	157582	157648	0.0039	-0.198933	5	0.5694	0.76833
scaffold250	247495	247512	0.00084	-0.1802	5	0.54327	0.72347
scaffold250	249405	249467	0.015	-0.173	5	0.48713	0.66013
scaffold250	258764	258833	0.0039	-0.111025	5	0.10304	0.21407
scaffold250	323294	323399	0.044	0.165	5	0.81913	0.65413
scaffold250	387773	387898	0.0051	-0.203067	5	0.1774	0.38047
scaffold1338	19288	19567	0.014	-0.102636	11	0.42594	0.52858
scaffold1338	39558	39648	0.0012	-0.133556	9	0.68148	0.81504
scaffold1338	126800	126821	0.0037	-0.127952	7	0.23686	0.36481
scaffold329	45222	45371	0.0013	0.231064	5	0.83283	0.60177
scaffold329	78711	78932	4.9e-05	-0.213381	7	0.62238	0.83576
scaffold329	142979	143024	0.00072	-0.120708	8	0.78421	0.90492
scaffold329	213134	213381	0.0075	-0.166723	5	0.66135	0.82807
scaffold329	336734	336844	0.00019	-0.1936	10	0.17443	0.36803
scaffold329	369166	369228	0.0026	-0.1936	5	0.59767	0.79127
scaffold329	369784	369823	0.014	0.1512	5	0.47627	0.32507
scaffold329	422648	422675	0.0013	-0.2862	5	0.33093	0.61713
scaffold329	435262	435294	0.0058	0.209067	5	0.438	0.22893
scaffold329	451470	451498	0.014	0.11476	5	0.92769	0.81293
scaffold329	610376	610532	0.005	-0.106524	7	0.75071	0.85724
scaffold329	649907	649927	0.0011	-0.1686	5	0.67413	0.84273
scaffold329	684782	684927	0.029	-0.138745	5	0.028133	0.16688
scaffold329	861665	861687	0.00012	-0.2532	5	0.21413	0.46733
scaffold329	883306	883334	0.0017	-0.123333	5	0.79993	0.92327
scaffold329	916327	916343	0.029	0.105805	5	0.281	0.1752
scaffold329	932123	932157	0.0035	-0.135673	5	0.84293	0.9786
scaffold329	959752	959801	0.0083	-0.19199	8	0.26931	0.4613
scaffold329	961368	961399	0.00021	-0.265	5	0.11073	0.37573
scaffold329	1049597	1049766	0.033	0.115402	5	0.74907	0.63366
scaffold329	1152946	1153097	0.019	-0.132133	5	0.69427	0.8264
scaffold329	1165352	1165385	0.024	-0.107333	5	0.70733	0.81467
scaffold329	1171167	1171358	0.017	-0.111162	9	0.64652	0.75768
scaffold329	1191030	1191074	0.0039	-0.120733	5	0.64247	0.7632
scaffold329	1215469	1215523	0.017	-0.143667	5	0.55113	0.6948
scaffold329	1305765	1305843	0.033	-0.126468	5	0.6714	0.79787
scaffold329	1350053	1350071	0.017	-0.177053	5	0.66213	0.83919
scaffold329	1388699	1388725	0.0016	-0.280793	7	0.57617	0.85696
scaffold329	1388783	1388804	0.0051	0.193204	5	0.72711	0.53391
scaffold329	1462526	1462676	0.0058	0.101601	5	0.89307	0.79147
scaffold329	1488395	1488464	0.02	-0.124952	7	0.68471	0.80967
scaffold329	1501931	1502178	0.00044	-0.100875	16	0.70425	0.80512
scaffold329	1529952	1529967	0.0017	-0.262733	5	0.29167	0.5544
scaffold329	1529995	1530022	1.8e-05	-0.342933	5	0.42887	0.7718
scaffold329	1547921	1548019	0.0095	-0.188933	5	0.62953	0.81847
scaffold50	86830	86901	0.017	0.107107	5	0.94653	0.83943
scaffold50	111591	111618	0.0095	-0.135611	6	0.18389	0.3195
scaffold50	191527	191679	0.0016	-0.105513	7	0.79614	0.90166
scaffold50	245073	245344	0.0054	-0.10319	7	0.79824	0.90143
scaffold50	265639	265812	0.0039	-0.15742	5	0.72525	0.88267
scaffold50	335101	335180	0.0035	-0.207279	5	0.66627	0.87355
scaffold50	345628	345670	0.0084	-0.147537	5	0.16084	0.30838
scaffold305	52955	53013	0.036	0.128618	5	0.33555	0.20693
scaffold305	121875	121988	0.011	0.137729	5	0.77927	0.64154
scaffold305	122722	122826	0.0028	-0.188968	8	0.50757	0.69654
scaffold305	165430	165456	0.017	-0.1018	5	0.67453	0.77633
scaffold305	186392	186431	0.0095	0.211676	5	0.85679	0.64511
scaffold305	228870	228923	0.0068	-0.208524	7	0.40295	0.61148
scaffold305	232460	232621	0.02	-0.101937	8	0.76514	0.86707
scaffold305	333787	333899	0.019	0.173772	5	0.49497	0.3212
scaffold305	370847	370862	0.0045	-0.183133	5	0.71987	0.903
scaffold305	379269	379298	0.0063	-0.188835	7	0.4649	0.65374
scaffold305	399528	399568	0.0037	0.209109	7	0.32182	0.11271
scaffold305	399648	399722	0.0075	0.1152	5	0.2214	0.1062
scaffold305	476718	476812	0.0051	-0.214964	5	0.58935	0.80432
scaffold2114	15420	15463	0.026	-0.211267	5	0.48447	0.69573
scaffold2114	18192	18245	0.0015	-0.13883	5	0.75604	0.89487
scaffold2114	49981	50000	0.0045	0.118533	5	0.2706	0.15207
scaffold2202	5509	5579	0.0008	-0.148994	6	0.73934	0.88833
scaffold7306	23273	23354	0.029	0.128867	5	0.7178	0.58893
scaffold1738	1735	1789	0.0075	-0.113546	5	0.82613	0.93968
scaffold137	129471	129533	0.011	0.155905	7	0.49071	0.33481
scaffold137	546714	546736	0.0058	-0.1238	5	0.80067	0.92447
scaffold137	552680	552693	0.0066	-0.160937	5	0.77633	0.93727
scaffold137	559094	559144	0.0045	-0.1304	5	0.66033	0.79073
scaffold137	616380	616624	0.00042	-0.16489	8	0.41099	0.57588
scaffold137	713060	713215	0.00046	-0.133823	9	0.74276	0.87659
scaffold137	751536	751584	0.011	-0.141967	5	0.7699	0.91187
scaffold137	839032	839120	0.01	0.156542	8	0.64638	0.48983
scaffold137	858627	858706	0.0051	0.114467	5	0.93533	0.82087
scaffold137	872207	872235	0.00028	-0.129667	5	0.8162	0.94587
scaffold137	1018914	1018991	0.033	0.174067	5	0.67633	0.50227
scaffold1378	67945	67975	0.017	-0.132952	7	0.078571	0.21152
scaffold1378	96792	97084	0.044	0.1598	5	0.47053	0.31073
scaffold1378	131664	131748	0.0011	0.183933	5	0.8856	0.70167
scaffold658	59593	59888	0.0009	0.201875	8	0.44054	0.23867
scaffold658	92979	93083	0.0068	-0.259011	7	0.49362	0.75263
scaffold658	129737	129803	0.04	0.112067	5	0.4224	0.31033
scaffold658	338693	338751	0.012	-0.111607	5	0.78553	0.89713
scaffold1882	11913	11962	0.049	-0.128933	5	0.35227	0.4812
scaffold1882	16895	16923	0.024	-0.171501	5	0.66653	0.83803
scaffold1882	17075	17145	0.015	-0.202867	5	0.6966	0.89947
scaffold1882	39479	39507	8.9e-05	-0.316235	5	0.11479	0.43102
scaffold818	8511	8560	0.015	0.151032	5	0.86993	0.7189
scaffold818	13606	13638	0.00084	-0.205733	5	0.65993	0.86567
scaffold818	78971	80925	0.0019	-0.112026	81	0.14728	0.17376
scaffold818	80926	81099	0.015	0.219171	5	0.68055	0.46138
scaffold818	202023	202121	0.0035	0.105	5	0.93227	0.82727
scaffold818	227298	227427	0.012	0.1492	5	0.8422	0.693
scaffold818	270425	270455	0.017	-0.108333	5	0.81013	0.91847
scaffold818	385160	385256	0.0095	-0.126468	5	0.1682	0.29467
scaffold370	37165	37177	0.014	0.187574	5	0.85073	0.66316
scaffold370	50992	51070	8.1e-06	-0.148991	13	0.70777	0.85676
scaffold370	54130	54173	0.017	0.168333	5	0.56427	0.39593
scaffold370	166148	166396	0.015	-0.161708	8	0.33113	0.49283
scaffold370	252928	253165	0.00044	-0.105042	6	0.85456	0.9596
scaffold370	254588	254605	0.0066	-0.159867	5	0.77007	0.92993
scaffold370	307316	307404	0.029	0.111667	9	0.55544	0.44378
scaffold370	373907	373947	0.00053	0.146339	5	0.75477	0.60843
scaffold370	386209	386365	2.7e-06	-0.259921	7	0.17949	0.43941
scaffold370	398522	398571	0.0035	-0.181036	5	0.69176	0.8728
scaffold370	431588	431623	0.0026	-0.144422	5	0.80252	0.94694
scaffold370	538241	538347	0.036	-0.141084	5	0.69411	0.8352
scaffold370	555543	555705	0.049	-0.168339	5	0.49314	0.66148
scaffold841	98789	98990	0.024	0.1306	9	0.44551	0.31491
scaffold841	127950	128019	0.0058	0.105933	5	0.9124	0.80647
scaffold841	230465	231393	0.00042	-0.173612	21	0.36983	0.54344
scaffold841	243523	243672	0.0075	-0.187	5	0.66227	0.84927
scaffold841	309565	309609	0.00098	-0.130395	5	0.037467	0.16786
scaffold841	364995	365164	0.0066	0.104745	5	0.94537	0.84063
scaffold841	365473	365532	0.036	-0.24422	5	0.55351	0.79773
scaffold841	383923	383975	0.0066	0.164751	5	0.95906	0.79431
scaffold841	384075	384142	0.00062	0.189707	5	0.96223	0.77252
scaffold841	386994	387084	0.0061	0.152822	9	0.85058	0.69776
scaffold841	391655	391761	0.0021	-0.125072	7	0.13197	0.25705
scaffold841	412468	412506	0.00015	-0.183976	5	0.74608	0.93006
scaffold841	433763	433788	0.002	-0.145467	5	0.8398	0.98527
scaffold841	445335	445498	0.038	-0.10519	7	0.68838	0.79357
scaffold3242	40668	40733	0.021	-0.108867	5	0.6698	0.77867
scaffold1770	15532	15573	0.0075	-0.160267	5	0.56587	0.72613
scaffold1770	36280	36325	0.0075	-0.100067	5	0.012733	0.1128
scaffold1770	63070	63174	0.0066	-0.109	5	0.80173	0.91073
Scaffold7530	847	961	0.0011	-0.216149	11	0.52675	0.74289
Scaffold11418	212	257	0.034	0.226271	7	0.76675	0.54048
scaffold11570	567	599	0.0006	0.118596	7	0.97631	0.85771
scaffold4466	4609	4844	0.031	0.156142	6	0.77904	0.62289
scaffold1746	101739	101817	0.016	-0.178952	7	0.45824	0.63719
scaffold10	17200	17343	0.012	-0.1626	5	0.22093	0.38353
scaffold10	29189	29272	0.0035	0.108332	5	0.15127	0.042933
scaffold10	30900	30985	0.0084	-0.210867	5	0.559	0.76987
scaffold10	101526	101564	0.026	0.170411	5	0.72367	0.55326
scaffold3906	4704	4852	0.0075	-0.114283	5	0.83098	0.94527
scaffold689	43901	43932	0.00028	-0.197075	5	0.69687	0.89394
scaffold689	117408	117451	0.0095	0.169123	5	0.36087	0.19174
scaffold689	484623	484652	0.0066	-0.161268	5	0.083498	0.24477
scaffold689	490623	490654	0.019	0.141267	5	0.90287	0.7616
scaffold689	566955	567021	0.00015	-0.220638	5	0.11663	0.33727
scaffold338	82909	82977	0.015	-0.136	5	0.6636	0.7996
scaffold338	146714	146905	0.031	0.153838	7	0.81481	0.66097
scaffold338	213870	214029	0.021	-0.138861	5	0.16476	0.30362
scaffold338	286162	286182	0.026	0.171858	5	0.83656	0.6647
scaffold338	290080	290327	0.003	0.145661	10	0.89032	0.74466
scaffold338	297986	298128	0.046	-0.118905	7	0.362	0.4809
scaffold338	304942	305009	0.0011	-0.146667	5	0.7434	0.89007
scaffold338	401277	401312	0.021	-0.139467	5	0.74533	0.8848
scaffold706	1609	1641	7.5e-05	0.190112	5	0.97092	0.78081
scaffold706	18926	19034	0.0011	0.143333	5	0.88992	0.74658
scaffold4370	5063	5132	0.0095	-0.157067	5	0.32073	0.4778
scaffold938	9994	10067	0.0047	-0.111708	8	0.82929	0.941
scaffold938	11622	11903	0.0039	0.102806	13	0.80145	0.69864
scaffold938	59789	59877	0.0004	-0.161741	9	0.53881	0.70056
scaffold938	69096	69137	3.1e-05	-0.154714	7	0.75762	0.91233
scaffold938	190109	190234	0.017	-0.162381	7	0.3859	0.54829
scaffold650	7143	7195	0.0045	-0.120933	5	0.0678	0.18873
scaffold650	26036	26055	0.003	-0.188067	5	0.4242	0.61227
scaffold650	58568	58676	0.012	0.149133	5	0.42813	0.279
scaffold650	147269	147335	0.0031	-0.117095	7	0.80319	0.92029
scaffold650	154711	154813	0.0035	0.1938	5	0.61059	0.41679
scaffold650	185409	185688	0.0026	-0.173583	8	0.48542	0.659
scaffold650	233120	233131	0.044	0.106996	5	0.8194	0.7124
scaffold1434	517	607	0.026	-0.158621	8	0.45225	0.61087
scaffold698	147833	147910	0.019	-0.124556	5	0.737	0.86156
scaffold698	229855	229961	0.021	-0.172038	5	0.29053	0.46257
scaffold698	252373	252471	0.0026	-0.171381	7	0.45186	0.62324
scaffold698	263130	263151	0.0084	-0.137933	5	0.752	0.88993
scaffold698	322432	322603	0.019	-0.1758	5	0.1858	0.3616
scaffold698	455182	455196	0.0095	-0.225604	5	0.1672	0.3928
scaffold698	510952	511094	0.0043	0.136095	7	0.66033	0.52424
scaffold698	548803	548877	0.014	-0.13	5	0.65327	0.78327
scaffold698	619908	619943	0.0017	0.180503	5	0.90866	0.72816
scaffold1466	14778	14946	0.0018	-0.129354	9	0.78596	0.91531
scaffold1466	34789	34808	0.0075	0.169069	5	0.35131	0.18224
scaffold1218	6957	6967	0.0084	-0.112333	5	0.79573	0.90807
scaffold1218	10358	10499	0.0075	-0.228299	5	0.68677	0.91507
scaffold1218	15979	16051	0.0084	0.157125	5	0.36567	0.20854
scaffold1218	53411	53508	0.035	-0.113449	8	0.62346	0.73691
scaffold522	140458	140604	0.0083	-0.13763	9	0.54815	0.68578
scaffold522	143534	143606	0.0017	-0.185535	7	0.5559	0.74144
scaffold522	173315	173407	0.0025	-0.17025	12	0.27481	0.44506
scaffold2074	4111	4136	0.026	0.151706	5	0.85156	0.69985
scaffold378	32229	32371	7.5e-05	-0.141063	8	0.75002	0.89108
scaffold378	58769	58792	0.036	-0.212263	5	0.35513	0.5674
scaffold378	71395	71566	0.0058	0.135373	5	0.82378	0.68841
scaffold378	92675	92769	0.046	0.104	7	0.81519	0.71119
scaffold378	129443	129450	0.0023	-0.1506	5	0.69413	0.84473
scaffold378	142221	142261	0.002	-0.168811	9	0.58026	0.74907
scaffold362	64917	64948	0.033	-0.140238	5	0.73799	0.87823
scaffold362	71195	71217	0.044	0.1262	5	0.29907	0.17287
scaffold362	176135	176175	0.019	-0.103333	5	0.7766	0.87993
scaffold802	278515	278525	0.0017	-0.192733	5	0.15467	0.3474
scaffold5938	77	113	0.00015	0.425342	5	0.70512	0.27978
scaffold722	60936	61015	0.02	-0.174692	9	0.601	0.77569
scaffold722	64985	65000	0.00017	-0.231438	5	0.085133	0.31657
scaffold722	72757	72797	0.003	-0.145333	5	0.1992	0.34453
scaffold722	95397	95491	0.0037	0.137056	12	0.35186	0.21481
scaffold6074	1128	1420	0.0011	-0.106794	7	0.85416	0.96095
Scaffold8906	1205	1459	0.014	-0.1102	5	0.847	0.9572
scaffold3402	29928	30012	0.013	-0.154143	7	0.6789	0.83305
scaffold3402	65134	65177	0.0015	0.207027	5	0.29996	0.092933
scaffold778	57451	57558	2.3e-06	-0.265347	8	0.34904	0.61439
scaffold778	58071	58306	0.0017	-0.143333	13	0.64795	0.79128
scaffold778	59845	59929	0.015	-0.1866	5	0.4018	0.5884
scaffold6682	596	665	0.049	0.202623	5	0.72329	0.52067
scaffold8418	3087	3158	0.0026	-0.355602	5	0.39733	0.75293
Scaffold8442	699	914	0.0049	-0.125869	13	0.16836	0.29423
scaffold442	4205	4244	0.044	-0.192757	5	0.49867	0.69142
scaffold442	34777	34807	0.0095	0.191667	5	0.69027	0.4986
scaffold442	50822	50845	0.036	0.188733	5	0.42227	0.23353
scaffold442	95066	95109	0.00098	-0.2056	5	0.1784	0.384
scaffold442	152994	153017	0.0035	-0.110216	5	0.74358	0.8538
scaffold442	157957	157993	0.04	-0.1748	5	0.3846	0.5594
scaffold442	281556	281655	0.003	-0.1112	5	0.83	0.9412
scaffold442	671690	671728	0.0066	-0.1156	5	0.79553	0.91113
scaffold442	751524	751841	0.005	-0.10078	7	0.85351	0.95429
scaffold6706	9247	9302	0.00049	0.25052	8	0.8832	0.63268
scaffold466	62325	62844	0.0095	-0.144533	17	0.69496	0.77378
scaffold466	138042	138104	0.00049	-0.140634	7	0.71267	0.8533
scaffold770	1550	1582	0.0058	-0.173757	5	0.76493	0.93869
scaffold770	47565	47854	0.002	-0.129932	10	0.7075	0.83743
scaffold770	109084	109162	0.0045	0.167189	5	0.3394	0.17221
scaffold218	1678	1715	0.026	0.181447	9	0.80399	0.62254
scaffold218	22678	22735	0.00062	-0.157157	5	0.81687	0.97402
scaffold218	23099	23748	0.0083	-0.12703	52	0.77693	0.80058
scaffold218	50779	50840	0.021	0.152843	5	0.53287	0.38002
scaffold218	79446	79461	0.026	0.1156	5	0.85033	0.73473
scaffold218	86856	86927	0.0019	-0.123428	6	0.74342	0.86685
scaffold218	90612	90860	0.002	-0.263067	5	0.28383	0.54689
scaffold218	287075	287111	0.00072	0.212951	5	0.3486	0.13565
scaffold218	311200	311266	0.015	-0.177605	5	0.10188	0.27948
scaffold218	370005	370026	0.021	0.208333	5	0.57473	0.3664
scaffold218	416539	416627	0.0084	0.189677	5	0.86937	0.6797
scaffold3154	29678	29724	0.0039	-0.103533	5	0.7848	0.88833
scaffold3154	64595	64616	0.00053	0.182	5	0.8926	0.7106
scaffold2642	2630	2675	0.0023	-0.309135	5	0.50353	0.81267
scaffold962	22546	22618	0.0017	-0.161133	5	0.64927	0.8104
scaffold962	60752	60878	0.015	0.100995	5	0.11213	0.011133
scaffold962	89154	89238	0.00072	-0.27219	7	0.2711	0.54329
scaffold962	93439	93560	0.024	-0.18213	5	0.58014	0.76227
scaffold962	98024	98173	0.0083	-0.118667	8	0.65738	0.77604
scaffold458	1142	1162	0.0026	0.134867	5	0.9764	0.84153
scaffold458	110375	110571	1.4e-05	-0.136583	8	0.029875	0.16646
scaffold458	115757	115814	0.017	-0.1256	5	0.66227	0.78787
scaffold458	133925	134075	0.00017	-0.183402	5	0.6462	0.8296
scaffold458	207955	208019	0.0015	-0.151286	7	0.71995	0.87124
scaffold106	151611	151655	0.0026	-0.164067	5	0.1834	0.34747
scaffold106	153496	153521	0.0066	-0.132667	5	0.20267	0.33533
scaffold2106	158823	158902	0.0084	0.202109	5	0.3816	0.17949
scaffold2106	161102	161278	0.00053	-0.221961	5	0.622	0.84396
scaffold2106	163871	163883	0.0011	-0.154933	5	0.10747	0.2624
scaffold890	6644	7221	0.014	0.138138	36	0.81	0.77889
scaffold890	9604	9630	0.0084	-0.132551	5	0.73668	0.86923
scaffold890	14950	15061	0.014	-0.226459	5	0.57481	0.80127
scaffold890	48421	48614	0.029	-0.117458	5	0.73931	0.85677
scaffold890	53390	53593	0.0011	-0.105267	10	0.83035	0.93562
scaffold890	70261	70446	0.00045	0.295434	7	0.89367	0.59824
scaffold890	106040	106210	0.0045	-0.228672	5	0.67745	0.90613
scaffold890	170760	171060	0.0042	0.118871	8	0.92615	0.80728
scaffold266	2986	3211	0.00039	0.309826	22	0.57861	0.39585
scaffold266	3217	3275	0.00012	0.363902	5	0.49587	0.13197
scaffold266	6859	6937	0.0088	0.211963	9	0.53815	0.32619
scaffold266	21747	21843	0.0095	-0.18193	5	0.5893	0.77122
scaffold266	57856	57931	0.0084	-0.119867	5	0.71053	0.8304
scaffold266	75167	75198	0.0066	-0.177775	5	0.12893	0.30671
scaffold266	147130	147155	0.002	0.142533	5	0.50673	0.3642
scaffold266	150268	150353	0.0031	-0.133762	7	0.18529	0.31905
scaffold7994	579	692	0.017	-0.19195	7	0.64721	0.83916
scaffold1602	43897	43965	0.021	-0.204756	5	0.27495	0.4797
scaffold1602	50071	50098	0.00062	0.349747	5	0.72933	0.37959
scaffold1602	91454	91557	0.016	-0.191447	7	0.50992	0.70136
scaffold3490	1211	1277	0.0084	0.247742	5	0.77508	0.52733
scaffold3490	17217	17342	0.0032	-0.132242	11	0.76997	0.90221
scaffold3490	19711	19788	0.0006	-0.2461	10	0.44807	0.69417
scaffold994	20148	20221	0.0095	-0.168733	5	0.14087	0.3096
scaffold1082	42362	42399	0.015	-0.104	7	0.80529	0.90929
scaffold1082	54893	54924	0.019	0.105133	5	0.8974	0.79227
scaffold1082	88508	88565	0.0013	-0.208733	5	0.49507	0.7038
scaffold1082	130179	130210	0.0095	-0.1952	5	0.254	0.4492
scaffold1082	134850	134885	0.014	-0.142595	5	0.73389	0.87648
scaffold1082	239887	239918	0.011	0.110238	7	0.26367	0.15343
scaffold1082	332428	332642	0.017	0.132754	5	0.35069	0.21793
scaffold1082	355413	355591	0.0075	0.191854	5	0.84719	0.65533
scaffold570	33779	33902	0.00046	-0.181533	5	0.5422	0.72373
scaffold570	34209	34249	0.017	0.101	5	0.8134	0.7124
scaffold570	46491	46694	0.044	-0.147325	5	0.48994	0.63727
scaffold570	112633	112666	0.0035	-0.195133	5	0.61987	0.815
scaffold570	184956	185007	0.024	-0.107867	5	0.77593	0.8838
scaffold570	209246	209310	0.034	-0.107482	7	0.10068	0.20816
scaffold570	251448	251555	0.0017	-0.154208	8	0.16271	0.31692
scaffold570	281263	281384	0.015	-0.1056	5	0.012933	0.11853
scaffold570	417983	418063	0.044	-0.143	5	0.59	0.733
scaffold570	424709	424742	0.00094	-0.167	7	0.046571	0.21357
scaffold570	469881	470148	0.0095	-0.119246	5	0.85835	0.9776
scaffold570	507519	507598	0.013	-0.142016	7	0.21962	0.36163
scaffold674	32874	33012	0.033	0.1142	5	0.68267	0.56847
scaffold674	44175	44243	0.014	-0.1167	10	0.56857	0.68527
scaffold498	40910	40937	0.019	-0.135533	5	0.7484	0.88393
scaffold498	154779	154956	0.00033	-0.138272	5	0.815	0.95327
scaffold498	162482	162534	0.015	-0.134717	5	0.80047	0.93518
scaffold498	172770	172907	0.00036	-0.244333	8	0.33413	0.57846
scaffold498	272452	272513	0.036	0.114467	5	0.94953	0.83507
scaffold498	336828	336997	0.0075	-0.108871	5	0.87333	0.9822
scaffold498	410362	410417	0.011	-0.145905	7	0.62014	0.76605
scaffold1362	7779	7872	0.0068	-0.108381	7	0.80581	0.91419
scaffold2386	26954	27108	0.00072	-0.117667	5	0.86493	0.9826
scaffold2386	47537	47550	0.00053	0.201271	5	0.33987	0.1386
scaffold2386	58740	58800	0.023	0.135714	7	0.68167	0.54595
scaffold2386	70960	71081	0.014	-0.131532	5	0.74467	0.8762
scaffold26	6427	6468	0.00084	-0.178879	5	0.65563	0.83451
scaffold290	40392	40421	0.0078	-0.107518	8	0.74054	0.84806
scaffold290	60003	60039	0.021	-0.128733	5	0.7772	0.90593
scaffold290	239505	239584	0.0066	0.114533	5	0.96907	0.85453
scaffold290	239686	239730	0.0026	0.156267	5	0.99553	0.83927
scaffold290	292658	292706	0.019	0.128267	5	0.2266	0.098333
scaffold290	302527	302543	0.014	0.110628	5	0.93667	0.82604
scaffold226	14542	14626	0.0026	-0.114067	5	0.8098	0.92387
scaffold226	41491	41642	0.0039	-0.19308	5	0.16987	0.36295
scaffold226	257272	257442	0.019	-0.109	5	0.24093	0.34993
scaffold226	319342	319434	0.0058	-0.112133	5	0.7498	0.86193
scaffold226	325807	325850	0.021	0.142933	5	0.4904	0.34747
scaffold226	440386	440434	0.033	-0.127467	5	0.1726	0.30007
scaffold226	457230	457354	0.026	-0.157384	7	0.27455	0.43194
scaffold226	483565	483628	0.004	-0.132286	7	0.60795	0.74024
scaffold122	39847	40158	0.0034	-0.162333	7	0.52805	0.69038
scaffold122	85907	85932	0.002	-0.160667	5	0.20613	0.3668
scaffold122	219647	219674	0.021	0.131262	6	0.42033	0.28907
scaffold122	224290	224636	6e-05	-0.133027	7	0.80726	0.94029
scaffold122	226956	226995	0.011	-0.106733	5	0.80067	0.9074
scaffold122	227882	228013	0.00046	-0.267	5	0.2166	0.4836
scaffold1010	15006	15073	0.024	-0.109667	5	0.751	0.86067
scaffold1010	18052	18147	0.036	-0.196674	5	0.5942	0.79087
scaffold73	65973	66633	0.021	-0.104055	23	0.55199	0.65604
scaffold73	87265	87314	0.012	0.125915	5	0.93047	0.80455
scaffold73	161556	161585	0.029	0.1544	5	0.3266	0.1722
scaffold73	190566	190704	0.026	-0.185704	5	0.34036	0.52607
scaffold73	193123	193326	0.025	0.135559	12	0.64742	0.51186
scaffold73	212002	212030	0.0058	-0.13252	5	0.82348	0.956
scaffold73	276000	276116	0.00084	0.190906	5	0.80803	0.61713
scaffold73	283204	283282	0.008	-0.160857	7	0.52105	0.6819
scaffold73	592531	592580	0.029	0.10003	5	0.2213	0.12127
scaffold73	686938	686957	0.0066	0.109267	5	0.92133	0.81207
scaffold73	749939	750045	0.0017	0.10554	13	0.83559	0.73005
scaffold73	758891	758974	0.00084	0.133173	5	0.92557	0.7924
scaffold73	848128	848138	0.0051	-0.222237	5	0.41253	0.63477
scaffold73	892930	892943	0.044	-0.139151	5	0.65845	0.7976
scaffold73	991229	991287	0.0024	-0.116175	8	0.67091	0.78708
scaffold73	992717	992796	0.0039	0.170133	5	0.84613	0.676
scaffold73	1022705	1022753	0.033	-0.183	5	0.54773	0.73073
scaffold73	1088563	1088737	0.0039	0.109967	5	0.9804	0.87043
scaffold73	1211319	1211354	0.0013	0.309895	5	0.79627	0.48638
scaffold73	1257537	1257592	0.0026	-0.1202	5	0.80273	0.92293
scaffold73	1263955	1264052	0.033	0.107067	5	0.19047	0.0834
scaffold73	1283525	1283551	0.0035	0.1574	5	0.28313	0.12573
scaffold73	1288808	1288942	0.0013	-0.169366	5	0.5661	0.73547
scaffold73	1330199	1330232	0.0065	-0.159583	8	0.68913	0.84871
scaffold73	1346677	1346702	0.019	-0.145868	5	0.67407	0.81993
scaffold4090	4880	5034	2.2e-05	-0.284619	7	0.43285	0.71747
scaffold4090	14394	14517	0.017	0.132654	5	0.79553	0.66288
scaffold562	56361	56490	0.00098	-0.141322	5	0.73501	0.87633
scaffold274	24882	25025	0.0039	-0.177146	8	0.48952	0.66667
scaffold274	45672	45689	0.014	-0.225487	5	0.42233	0.64782
scaffold274	102838	102911	0.002	-0.214388	5	0.73015	0.94453
scaffold274	138533	138620	0.017	-0.130349	5	0.77213	0.90248
scaffold274	264250	264408	0.0039	-0.174267	5	0.74167	0.91593
scaffold274	270671	270693	0.0066	0.159549	5	0.90153	0.74198
scaffold274	270852	270909	2.2e-05	-0.15968	7	0.81811	0.97779
scaffold274	338738	338831	0.0084	0.1114	5	0.946	0.8346
scaffold274	403609	403705	0.0075	0.107453	5	0.67865	0.5712
scaffold274	419508	419704	3.1e-05	-0.309221	7	0.40127	0.71049
scaffold274	429442	429582	0.001	-0.166667	7	0.46581	0.63248
scaffold274	445931	446032	0.00028	-0.1758	5	0.76093	0.93673
scaffold274	448321	448465	0.0026	-0.250151	5	0.32465	0.5748
scaffold274	509989	510029	2.1e-05	-0.187267	5	0.137	0.32427
scaffold274	510965	510978	0.00046	-0.233932	5	0.1428	0.37673
scaffold1354	2187	2275	0.002	0.194248	21	0.80653	0.61228
scaffold2898	571	611	0.021	0.205741	5	0.85731	0.65157
scaffold2962	50204	50283	0.008	-0.124689	7	0.6398	0.76449
scaffold1130	13345	13380	0.015	-0.124933	5	0.7362	0.86113
scaffold1130	36326	36347	0.029	-0.150268	5	0.75387	0.90414
scaffold1130	64933	64949	0.00053	-0.186083	5	0.69658	0.88267
scaffold5698	146	242	0.026	-0.168467	5	0.33207	0.50053
scaffold2890	2774	2819	0.015	-0.110667	5	0.7636	0.87427
scaffold178	92752	92883	0.031	-0.10681	7	0.68524	0.79205
scaffold602	42205	42323	0.014	0.189267	5	0.56973	0.38047
scaffold602	303254	303446	0.036	-0.166	5	0.2562	0.4222
scaffold602	325611	325757	0.00084	-0.172957	5	0.76866	0.94162
scaffold602	350069	350139	0.0066	-0.173467	5	0.38233	0.5558
scaffold602	418339	418415	0.026	-0.155333	5	0.6392	0.79453
scaffold258	14940	15007	0.019	-0.175242	7	0.63747	0.81271
scaffold258	60634	60858	0.0058	-0.197646	5	0.31105	0.5087
scaffold258	64498	64526	0.0045	0.192933	5	0.40733	0.2144
scaffold258	174947	175011	0.04	-0.1084	5	0.73647	0.84487
scaffold258	183595	183662	0.0044	-0.126967	8	0.70425	0.83122
scaffold258	200177	200399	0.0051	0.285219	5	0.47794	0.19272
scaffold258	204205	204284	0.023	-0.137463	7	0.6991	0.83656
scaffold258	290183	291332	0.0059	-0.114222	38	0.74494	0.74236
scaffold2658	6632	6694	0.0051	0.192094	5	0.90693	0.71484
scaffold810	233057	233122	0.0011	-0.265939	5	0.52492	0.79085
scaffold914	46729	46764	0.0024	0.136968	8	0.22974	0.092769
scaffold914	69409	69486	0.0026	-0.100023	5	0.87357	0.97359
scaffold914	103740	103799	0.021	-0.105513	5	0.72368	0.8292
scaffold1242	14225	14329	0.036	-0.117747	5	0.76667	0.88441
scaffold1242	57195	57284	0.0075	-0.12221	5	0.82948	0.95169
scaffold1242	311953	312314	0.0016	-0.20398	7	0.26062	0.46461
scaffold1850	79614	79737	0.012	0.152804	5	0.9093	0.75649
scaffold5026	1054	1291	0.019	-0.101993	10	0.11493	0.21692
scaffold5026	3250	3284	0.0035	-0.118976	5	0.8296	0.94858
scaffold18	70179	70270	0.014	-0.1186	5	0.8278	0.9464
scaffold18	186474	186495	0.026	-0.138333	5	0.4232	0.56153
scaffold18	187425	187448	0.049	0.131067	5	0.70067	0.5696
scaffold18	198717	198727	0.026	0.125006	5	0.91873	0.79373
scaffold7506	4439	4476	0.0075	0.167867	5	0.3058	0.13793
scaffold1522	445	483	0.0084	-0.264923	5	0.36074	0.62566
scaffold1522	2693	2744	0.00024	0.259564	5	0.29063	0.031067
scaffold3346	4397	4560	0.00039	-0.234214	5	0.13592	0.37013
scaffold3346	5195	5249	0.00072	-0.217342	5	0.70576	0.92311
scaffold1066	23383	23506	0.011	0.150726	8	0.75813	0.6074
scaffold1066	32350	32365	0.0066	-0.138851	5	0.81627	0.95512
scaffold1066	33908	34189	0.014	0.169614	5	0.79578	0.62617
scaffold9258	2506	2633	0.00098	-0.231867	5	0.50513	0.737
scaffold1026	43008	43193	0.0095	-0.122067	5	0.8308	0.95287
scaffold1026	137782	137825	0.0011	0.238567	5	0.51737	0.2788
scaffold1026	152862	152924	0.00046	-0.135667	5	0.74273	0.8784
scaffold154	9314	9361	0.00039	0.251436	5	0.43128	0.17984
scaffold738	29381	29564	0.0039	-0.107333	5	0.84307	0.9504
scaffold738	99992	100087	0.0013	-0.308467	5	0.18547	0.49393
scaffold2090	44697	44798	0.04	-0.135133	5	0.4524	0.58753
scaffold2090	48775	49037	0.02	0.17156	7	0.72619	0.55463
scaffold2090	92833	92886	0.036	-0.118467	5	0.78	0.89847
scaffold1666	3278	3454	0.0056	-0.138282	13	0.34826	0.48654
scaffold1666	35508	35584	0.026	0.101333	7	0.49848	0.39714
scaffold1666	98011	98088	0.0039	-0.124933	5	0.79373	0.91867
scaffold1658	22128	22213	0.003	-0.221354	5	0.50925	0.73061
scaffold2258	193	207	0.0084	-0.125755	5	0.80251	0.92827
scaffold2314	13854	13876	0.014	-0.215467	5	0.47713	0.6926
scaffold4986	7065	7264	0.024	-0.117267	5	0.23647	0.35373
scaffold4986	21596	21623	0.019	-0.1506	5	0.2238	0.3744
scaffold2498	29043	29211	0.0041	-0.109689	14	0.72114	0.83083
scaffold946	13698	13737	0.0039	-0.155028	5	0.75967	0.91469
scaffold946	108579	108622	0.019	-0.1478	5	0.58413	0.73193
scaffold946	224065	224137	0.00038	-0.149926	9	0.14974	0.29967
scaffold946	264419	264496	0.00094	0.236742	7	0.51284	0.2761
scaffold946	310575	310644	0.0092	-0.197571	7	0.44295	0.64052
scaffold946	436752	436864	0.0045	-0.155987	5	0.81857	0.97456
scaffold946	487332	487455	0.017	-0.100292	5	0.81964	0.91993
scaffold946	494746	494824	0.0016	-0.174077	7	0.67347	0.84754
scaffold946	507091	507179	0.00098	-0.210521	5	0.68593	0.89645
scaffold946	564836	564964	0.02	-0.145476	7	0.58986	0.73533
scaffold946	576457	576623	0.036	0.138867	5	0.4182	0.27933
scaffold234	4280	4293	0.024	-0.101067	5	0.76913	0.8702
scaffold234	27787	27855	0.019	0.1266	5	0.79953	0.67293
scaffold234	84909	85026	0.0034	0.198065	11	0.49801	0.29995
scaffold234	108813	108873	0.0021	-0.123917	10	0.76002	0.88393
scaffold234	110289	110305	0.033	-0.147533	5	0.37013	0.51767
scaffold234	166342	166422	0.03	-0.112364	11	0.71724	0.82961
scaffold234	182493	182574	0.008	0.108329	7	0.92938	0.82105
scaffold234	214888	214969	0.0066	-0.131867	5	0.73327	0.86513
scaffold410	125547	125726	0.014	0.110918	7	0.80862	0.6977
scaffold410	142510	142535	0.00017	-0.131733	5	0.0266	0.15833
scaffold410	155027	155193	0.0047	-0.146593	9	0.74535	0.89194
scaffold410	220401	220415	0.0039	0.165	5	0.3388	0.1738
scaffold410	310882	310972	0.003	0.120678	5	0.366	0.24532
scaffold410	333057	333109	0.0039	-0.1818	5	0.48207	0.66387
scaffold410	339809	339990	0.0058	-0.170111	9	0.31241	0.48252
scaffold410	369810	370002	6.7e-05	-0.172732	9	0.73649	0.90922
scaffold954	11743	11902	0.044	-0.120467	5	0.30473	0.4252
scaffold954	27442	27828	0.0053	0.153939	11	0.65103	0.49709
scaffold954	52496	52521	0.0039	0.142533	5	0.52927	0.38673
scaffold547	46991	47024	0.011	-0.164667	5	0.52093	0.6856
scaffold547	81203	81243	0.011	-0.191667	5	0.6212	0.81287
scaffold547	93349	93445	0.00062	-0.138533	5	0.24593	0.38447
scaffold874	49879	49909	0.00054	-0.198762	7	0.27995	0.47871
scaffold1603	43851	43893	0.019	0.173577	5	0.5705	0.39692
scaffold1603	78595	79120	0.0024	-0.12677	25	0.33733	0.4641
scaffold474	80279	80313	0.00086	-0.205857	7	0.052667	0.25852
scaffold474	129063	129155	0.014	-0.201667	6	0.63561	0.83728
scaffold474	156915	156963	0.0095	0.118133	5	0.22253	0.1044
scaffold474	165974	166103	0.012	0.167395	5	0.87371	0.70632
scaffold474	180096	180138	0.0095	0.113215	5	0.95633	0.84312
scaffold634	38584	38635	0.04	-0.147988	7	0.63701	0.785
scaffold634	84654	84673	0.0026	0.119867	5	0.87873	0.75887
scaffold634	218963	219018	0.024	-0.2272	5	0.40633	0.63353
scaffold634	243767	243914	0.00067	-0.208432	8	0.24587	0.45431
scaffold634	244471	244535	0.0084	-0.104867	5	0.7966	0.90147
scaffold634	281574	281594	0.0015	-0.19819	5	0.19257	0.39076
scaffold634	389453	389487	0.04	0.1266	5	0.8528	0.7262
scaffold634	452688	452733	0.00033	-0.220566	10	0.19611	0.41668
scaffold634	460966	461095	0.036	0.141844	5	0.51433	0.37249
scaffold634	494980	495050	0.0038	0.125121	11	0.23179	0.10667
scaffold634	500049	500167	0.0034	-0.137777	9	0.73378	0.87156
scaffold634	525040	525158	0.0084	-0.131933	5	0.059533	0.19147
scaffold634	553946	553981	0.0054	-0.1015	6	0.80056	0.90206
scaffold634	613918	613969	0.026	0.15662	5	0.85433	0.69771
scaffold634	619603	619639	0.021	0.204008	5	0.5894	0.38539
scaffold634	711936	712047	0.0015	-0.104333	8	0.78671	0.89104
scaffold5187	37	68	0.027	0.181372	8	0.57738	0.39601
scaffold337	104164	104286	0.0017	-0.102382	5	0.85095	0.95333
scaffold337	123232	123256	0.033	0.124	5	0.39747	0.27347
scaffold337	177593	177696	0.015	-0.1004	5	0.8356	0.936
scaffold337	210287	210319	0.0075	-0.1216	5	0.73787	0.85947
scaffold337	210386	210576	6.9e-05	-0.145858	14	0.65421	0.80007
scaffold337	289916	290021	0.0066	-0.159	5	0.7318	0.8908
scaffold337	390747	390794	0.0095	-0.109333	5	0.77713	0.88647
scaffold337	658654	658689	3.7e-05	-0.242067	5	0.6314	0.87347
scaffold337	680596	680646	0.021	-0.142058	5	0.66887	0.81093
scaffold337	866546	866594	0.012	0.150904	5	0.4755	0.3246
scaffold7395	5033	5090	0.0013	0.147148	5	0.99307	0.84592
scaffold8475	116	196	0.0068	0.118167	10	0.3618	0.24363
scaffold9203	932	976	0.00098	-0.2362	5	0.27982	0.51602
scaffold1163	107974	108020	0.0063	-0.100605	7	0.079864	0.18047
scaffold1163	250125	250374	0.0051	-0.19	15	0.24659	0.3678
scaffold1163	273987	274021	0.0051	-0.274049	5	0.50167	0.77572
scaffold666	163912	164125	0.033	-0.116036	5	0.7737	0.88973
scaffold666	202576	202647	0.0054	-0.150964	8	0.11423	0.26519
scaffold666	241533	241620	0.037	0.109458	8	0.91929	0.80983
scaffold666	284364	284391	0.003	-0.174467	5	0.2258	0.40027
scaffold666	297913	297934	0.0058	0.106067	5	0.97793	0.87187
scaffold666	434443	434556	0.0051	0.126267	5	0.35433	0.22807
scaffold666	447568	447700	0.021	0.153701	20	0.60647	0.50291
scaffold666	447961	447981	0.044	-0.1438	5	0.6748	0.8186
scaffold666	475821	475875	0.036	0.167118	5	0.4052	0.23808
scaffold666	507695	507742	0.019	-0.104867	5	0.8176	0.92247
scaffold666	564668	564687	0.021	-0.132417	5	0.66978	0.8022
scaffold666	573432	573488	0.049	-0.138	5	0.31567	0.45367
scaffold666	584676	584766	0.0075	0.1498	5	0.2972	0.1474
scaffold1234	808	1023	0.012	-0.1092	5	0.7006	0.8098
scaffold1234	107400	107470	0.017	-0.165733	5	0.27167	0.4374
scaffold1234	116052	116076	0.0015	-0.197797	7	0.64173	0.83953
scaffold339	15909	16059	0.011	0.119041	8	0.85108	0.73204
scaffold339	26118	26239	0.0016	-0.246101	7	0.50482	0.75092
scaffold339	67227	67251	0.021	0.191269	5	0.8796	0.68833
scaffold339	67554	67590	0.0051	0.23009	5	0.40989	0.1798
scaffold827	102249	102303	0.043	0.15142	7	0.70881	0.55739
scaffold827	319029	319042	0.04	-0.248012	5	0.41427	0.66228
scaffold1579	16678	16828	0.05	0.10987	8	0.74627	0.6364
scaffold851	16023	16127	0.036	0.121522	5	0.80604	0.68451
scaffold851	23986	24115	0.0035	0.141036	5	0.7245	0.58347
scaffold851	51348	51396	0.00089	0.11663	13	0.25367	0.13704
scaffold851	52939	53051	0.002	-0.164	5	0.03	0.194
scaffold851	57631	57796	0.0047	-0.123233	10	0.61647	0.7397
scaffold298	15814	15905	0.0038	-0.157321	21	0.51266	0.66998
scaffold298	146728	146775	0.024	-0.134333	5	0.16133	0.29567
scaffold298	179930	179988	0.0058	-0.146867	5	0.0402	0.18707
scaffold298	238447	238469	0.0058	-0.234604	5	0.20186	0.43647
scaffold298	251890	252085	0.012	0.126686	5	0.80573	0.67905
scaffold298	252184	252282	0.0066	-0.111147	5	0.84415	0.9553
scaffold298	281871	281974	0.026	-0.159969	5	0.13807	0.29804
scaffold298	308912	308955	0.00098	-0.248055	5	0.58475	0.8328
scaffold130	79291	79347	0.012	0.250165	5	0.68583	0.43567
scaffold130	220618	220655	0.026	0.142433	5	0.71523	0.5728
scaffold130	247694	247831	0.0013	-0.267089	5	0.50498	0.77207
scaffold130	251959	252079	0.014	-0.229446	5	0.39127	0.62071
scaffold130	254383	254399	0.026	0.145263	5	0.9648	0.81954
scaffold130	353158	353305	0.0095	0.103322	5	0.8844	0.78108
scaffold130	452073	452289	0.0031	-0.189457	7	0.45933	0.64879
scaffold130	457967	457979	0.021	-0.114706	5	0.77833	0.89304
scaffold130	492245	492279	0.012	-0.2142	5	0.2928	0.507
scaffold130	523697	523747	0.0039	-0.241533	5	0.2662	0.50773
scaffold130	601038	601129	0.017	-0.126289	9	0.53191	0.6582
scaffold3171	29032	29065	0.002	0.235059	5	0.69567	0.46061
scaffold3171	32720	32736	0.0051	-0.118122	5	0.81947	0.93759
scaffold1907	680	883	0.014	-0.229504	5	0.3118	0.5413
scaffold2307	60036	60097	0.015	0.1686	5	0.83107	0.66247
scaffold2307	87609	87622	0.00046	-0.299516	5	0.45286	0.75238
scaffold923	119028	119050	0.0039	0.114925	5	0.96327	0.84834
scaffold114	3444	3517	0.0007	-0.18829	12	0.62253	0.81082
scaffold114	18860	18934	0.0061	-0.215352	9	0.63695	0.8523
scaffold114	23959	23984	0.049	-0.141104	5	0.68567	0.82677
scaffold114	24025	24040	0.0075	-0.140467	5	0.8082	0.94867
scaffold114	33255	33294	0.014	0.135133	5	0.23073	0.0956
scaffold114	140115	140167	0.0015	0.1222	5	0.92413	0.80193
scaffold114	210569	210664	0.0019	0.175286	7	0.8911	0.71581
scaffold114	241139	241197	2e-05	-0.1005	8	0.87704	0.97754
scaffold114	257434	257463	0.0051	-0.1022	5	0.8602	0.9624
scaffold114	263645	263840	0.0005	0.118056	19	0.67298	0.61877
scaffold114	280841	280887	0.015	-0.139762	7	0.15171	0.29148
scaffold114	427096	427252	0.0039	-0.161067	5	0.7774	0.93847
scaffold114	497507	497639	0.026	-0.144463	5	0.3808	0.52526
scaffold114	509961	510064	0.00044	-0.160556	15	0.67076	0.83131
scaffold114	544429	544509	4.5e-05	0.247503	8	0.39688	0.14937
scaffold98	154715	154814	0.031	-0.143525	7	0.707	0.85052
scaffold98	187911	187939	0.015	-0.151835	5	0.71523	0.86707
scaffold98	232028	232088	0.011	-0.133589	7	0.77692	0.91051
scaffold98	260010	260081	0.0075	-0.1772	5	0.69433	0.87153
scaffold98	260234	260306	0.00012	-0.3148	5	0.54233	0.85713
scaffold98	260307	261370	0.00066	-0.166937	31	0.37493	0.52566
scaffold98	417814	417851	0.0058	-0.122067	5	0.11193	0.234
scaffold98	559007	559080	0.024	0.144067	5	0.40173	0.25767
scaffold98	581622	581958	0.0038	-0.11961	10	0.65527	0.77488
scaffold98	640556	640729	0.006	0.108963	26	0.28614	0.17718
scaffold98	679948	680128	0.0039	-0.265533	5	0.4642	0.72973
scaffold98	680443	680600	0.017	-0.173364	5	0.35713	0.5305
scaffold98	918531	919249	0.00063	0.134	39	0.83243	0.79691
scaffold98	1011085	1011296	0.0086	-0.124714	7	0.70243	0.82714
scaffold98	1024966	1025067	0.0074	0.232143	7	0.4639	0.23176
scaffold899	35472	35646	0.026	-0.103792	8	0.46383	0.56763
scaffold291	29562	29641	0.0097	-0.136022	15	0.43316	0.56918
scaffold395	1444	1473	0.0084	0.125	5	0.89527	0.77027
scaffold395	58280	58311	0.002	-0.110733	5	0.80953	0.92027
scaffold491	12262	12383	0.026	0.1664	5	0.49033	0.32393
scaffold490	10903	10921	0.017	-0.219186	5	0.28407	0.50325
scaffold490	66922	67083	0.04	-0.155333	5	0.36807	0.5234
scaffold490	77711	77742	0.0045	0.203288	5	0.80785	0.60456
scaffold490	215156	215172	0.026	-0.137	7	0.53638	0.67338
scaffold490	225999	226016	0.0011	-0.315061	5	0.24364	0.5587
scaffold490	226258	226403	0.00055	-0.138242	11	0.72648	0.86473
Scaffold2163	49	71	0.019	0.211976	5	0.3718	0.15982
scaffold594	51480	51505	0.00015	-0.288867	5	0.0772	0.36607
scaffold594	148288	148316	0.0043	0.136099	7	0.35562	0.21952
scaffold594	418330	418420	0.005	-0.125619	7	0.70519	0.83081
scaffold594	565184	565242	0.014	0.106267	5	0.9146	0.80833
scaffold594	662701	662780	0.00053	-0.220301	5	0.62433	0.84463
scaffold594	742267	742303	0.0017	-0.261412	7	0.35821	0.61962
scaffold210	128469	128533	0.014	0.108733	5	0.93193	0.8232
scaffold210	147710	147725	0.0017	-0.211805	5	0.42893	0.64073
scaffold1203	34605	34986	0.019	-0.158364	7	0.32619	0.48455
scaffold1203	35370	35386	0.0021	-0.103833	6	0.81856	0.92239
scaffold1203	48345	48441	0.029	0.107267	15	0.31471	0.20744
scaffold322	127186	127354	0.029	-0.140867	5	0.7136	0.85447
scaffold322	198815	198866	0.003	-0.199333	5	0.37853	0.57787
scaffold322	215423	215649	0.02	-0.118726	7	0.79724	0.91596
scaffold322	254914	255009	0.0066	-0.117667	5	0.79287	0.91053
scaffold322	324052	324064	0.0066	-0.105667	5	0.69253	0.7982
scaffold322	335784	335826	0.00098	-0.152551	5	0.0051334	0.15768
scaffold322	343228	343296	0.00084	-0.126002	5	0.85893	0.98493
scaffold322	421119	421147	0.044	0.152108	5	0.90727	0.75516
scaffold322	502659	502680	0.00084	-0.144727	5	0.81914	0.96387
scaffold322	574784	574864	0.00083	-0.17612	13	0.55751	0.73363
scaffold322	610139	610376	0.0084	-0.167357	5	0.65081	0.81816
scaffold1211	22805	22907	0.00084	0.149533	5	0.9806	0.83107
scaffold1211	45612	45716	0.033	0.108333	5	0.81873	0.7104
scaffold1211	144192	144269	0.0095	-0.100001	5	0.76367	0.86367
scaffold1211	212358	212451	0.014	0.104744	13	0.81544	0.71069
scaffold6187	285	342	0.0095	-0.133768	5	0.14863	0.2824
scaffold299	69441	69524	0.00062	-0.181467	5	0.61507	0.79653
scaffold299	141289	141317	0.015	0.113867	5	0.5484	0.43453
scaffold299	223982	224039	0.00023	-0.202619	7	0.38795	0.59057
scaffold299	227435	227657	0.0063	-0.124905	7	0.75757	0.88248
scaffold8915	137	420	0.011	-0.186205	5	0.65386	0.84007
scaffold1154	76469	76500	0.019	-0.130733	5	0.081133	0.21187
scaffold1154	79224	79245	0.0075	-0.194824	5	0.422	0.61682
scaffold1154	79252	79467	0.017	-0.111889	7	0.66729	0.77917
scaffold1154	147528	147738	0.0054	0.161429	7	0.2739	0.11248
scaffold1154	162878	163146	0.0015	-0.126624	5	0.76731	0.89393
scaffold1154	266993	267034	0.00084	-0.291	5	0.4224	0.7134
scaffold1154	267288	267345	0.00021	-0.177467	5	0.65293	0.8304
scaffold1154	271789	271851	0.026	-0.104	5	0.77753	0.88153
scaffold1154	321794	321822	0.017	-0.175346	5	0.23239	0.40773
scaffold1154	387211	387331	0.024	-0.131067	5	0.57667	0.70773
scaffold1154	403251	403297	0.00021	0.185741	5	0.83001	0.64427
scaffold1154	508684	508706	0.00098	-0.106867	5	0.85013	0.957
scaffold387	179038	179081	0.0051	-0.1022	5	0.045867	0.14807
scaffold611	19452	19732	0.031	0.202599	7	0.57462	0.37202
scaffold611	35164	35177	0.0045	-0.1572	5	0.2886	0.4458
scaffold611	41800	41916	0.0066	-0.112667	5	0.80773	0.9204
scaffold611	190367	190555	0.0084	-0.118933	5	0.80587	0.9248
scaffold611	277461	277486	0.0039	0.1506	5	0.33313	0.18253
scaffold435	33646	33653	0.015	-0.141467	5	0.58527	0.72673
scaffold435	86573	86596	0.0026	-0.101	5	0.8702	0.9712
scaffold1491	2697	2734	0.016	0.1455	8	0.77658	0.63108
scaffold275	81188	81198	0.011	-0.108	5	0.80533	0.91333
scaffold275	90637	90659	0.00098	-0.316214	5	0.071634	0.38785
scaffold275	102514	102668	0.011	-0.129	5	0.70747	0.83647
scaffold275	270231	270294	0.044	0.161678	5	0.80373	0.64206
scaffold275	276246	276370	0.0095	0.103363	5	0.15296	0.0496
scaffold275	295649	295707	0.029	-0.1498	5	0.55747	0.70727
scaffold275	326763	327035	0.017	-0.117533	15	0.289	0.37598
scaffold507	80928	81117	0.0057	-0.1315	8	0.66842	0.79992
scaffold507	114311	114445	0.00028	-0.168251	5	0.78199	0.95024
scaffold507	114486	114523	0.00062	-0.348055	5	0.25147	0.59952
scaffold507	173953	173974	0.002	-0.155733	5	0.7436	0.89933
scaffold507	270258	270400	0.00016	-0.150032	8	0.79943	0.94946
scaffold2603	9020	9227	2.5e-05	-0.218263	9	0.56166	0.77992
scaffold2603	10009	10082	0.00017	-0.11852	5	0.30957	0.42809
scaffold2603	13222	13306	0.003	0.207884	5	0.9134	0.70551
scaffold74	169915	170238	0.00053	-0.1074	26	0.87874	0.91218
scaffold74	191416	191571	0.0075	0.168447	5	0.38905	0.2206
scaffold74	216424	216506	0.0032	0.105704	9	0.96678	0.86107
scaffold74	321496	321517	0.0011	-0.122333	5	0.8166	0.93893
scaffold74	352702	352799	0.015	-0.1502	5	0.491	0.6412
scaffold74	383004	383054	0.0084	-0.172267	5	0.38187	0.55413
scaffold74	405793	405857	0.026	-0.193348	5	0.27345	0.4668
scaffold74	447244	447287	0.029	0.128333	5	0.36873	0.2404
scaffold74	455181	455371	0.00042	-0.135503	8	0.75017	0.88567
scaffold74	509110	509215	0.0037	-0.155	12	0.35106	0.50606
scaffold74	512599	512620	0.04	-0.163208	7	0.62241	0.78562
scaffold74	550408	550488	0.0017	-0.190667	5	0.50573	0.6964
scaffold74	576232	576344	0.0075	-0.1042	5	0.7908	0.895
scaffold74	618478	618505	0.00098	0.118933	5	0.89913	0.7802
scaffold74	730473	730489	0.0095	-0.269441	5	0.32747	0.59691
scaffold2995	9558	9897	0.0041	0.118755	10	0.83406	0.7153
scaffold2499	64731	64783	0.0071	-0.158282	12	0.14778	0.30606
scaffold1131	243	262	0.024	0.1858	5	0.73707	0.55127
scaffold419	120610	120628	0.0017	-0.128867	5	0.8168	0.94567
scaffold1843	17948	18093	0.044	-0.1348	5	0.30507	0.43987
scaffold1843	82557	82734	0.029	-0.133892	5	0.68751	0.8214
scaffold2411	1128	1136	0.0045	0.285435	5	0.97775	0.69232
scaffold3299	44	57	0.0011	0.267769	5	0.54601	0.27825
scaffold2867	8336	8369	0.00086	-0.11921	7	0.81412	0.93333
scaffold2867	10070	10170	0.0058	0.144817	5	0.9751	0.83029
scaffold2867	20299	20508	8.9e-05	-0.1885	10	0.55978	0.74828
scaffold2867	30932	30953	0.049	-0.1682	5	0.55907	0.72727
scaffold11051	3849	3966	0.0032	-0.105176	11	0.82006	0.92524
scaffold1643	3214	3336	0.012	0.138762	7	0.7599	0.62114
scaffold2051	39237	39316	0.00072	-0.199544	5	0.69819	0.89773
scaffold883	7540	7560	0.00098	0.176988	5	0.8766	0.69961
scaffold883	30915	30953	0.0084	0.123794	5	0.95938	0.83559
scaffold883	45325	45345	0.019	-0.108	5	0.8264	0.9344
scaffold883	48480	48542	0.033	-0.101333	5	0.82547	0.9268
scaffold883	107274	107292	0.021	-0.221337	5	0.22237	0.44371
scaffold883	119395	119458	0.00016	0.212705	10	0.47723	0.26453
scaffold883	133090	133128	0.049	-0.189639	5	0.56499	0.75463
scaffold538	86586	86670	2.8e-05	-0.256119	7	0.18957	0.44569
scaffold538	127233	127252	0.0039	0.137225	5	0.22236	0.085131
scaffold538	246027	246044	0.024	-0.12916	5	0.56224	0.6914
scaffold538	291281	291345	0.012	0.100133	5	0.1104	0.010267
scaffold538	327447	327561	0.0084	-0.1082	5	0.86407	0.97227
scaffold538	343384	343421	0.0016	0.185618	6	0.47844	0.29283
scaffold538	405126	405275	0.0051	-0.224943	5	0.56093	0.78588
scaffold538	521407	521543	0.00027	-0.138815	9	0.061704	0.20052
scaffold538	530117	530145	0.033	-0.104391	5	0.047733	0.15212
scaffold538	680771	680946	0.0057	-0.14454	10	0.57983	0.72437
scaffold538	741960	742013	0.0095	-0.294238	5	0.2901	0.58433
scaffold147	22727	22796	0.0035	0.275886	5	0.8148	0.53891
scaffold147	27729	27777	0.015	0.186739	7	0.49352	0.30678
scaffold147	30180	30479	0.0002	-0.138668	18	0.70727	0.84594
scaffold147	142561	142616	0.00065	-0.103	7	0.84062	0.94362
scaffold147	164868	164982	0.002	-0.139867	5	0.8298	0.96967
scaffold147	169000	169166	5.9e-05	0.247762	14	0.37976	0.132
scaffold147	272795	272853	0.00062	0.152867	5	0.89327	0.7404
scaffold147	317899	318010	0.0084	-0.155667	5	0.114	0.26967
scaffold243	6351	6457	0.033	-0.1834	5	0.13413	0.31753
scaffold243	53656	53682	0.0015	0.134521	5	0.9766	0.84208
scaffold243	55021	55289	0.024	0.137116	5	0.31573	0.17862
scaffold243	154238	154325	0.03	-0.122381	7	0.67438	0.79676
scaffold243	234467	234620	0.0064	-0.142032	12	0.55828	0.70031
scaffold243	329930	329951	0.0035	-0.166	5	0.45827	0.62427
scaffold243	342817	343048	0.00038	-0.19337	9	0.68104	0.87441
scaffold243	383194	383212	0.0035	-0.180267	5	0.341	0.52127
scaffold243	567442	567519	0.04	-0.123637	5	0.68633	0.80997
scaffold1443	29825	29982	0.019	-0.119667	5	0.7614	0.88107
scaffold1819	37109	37159	0.024	-0.105475	5	0.24633	0.35181
scaffold1139	22811	22869	0.0066	-0.212333	5	0.62313	0.83547
scaffold1139	30440	30616	0.024	0.1664	5	0.2874	0.121
scaffold1139	148260	148306	0.0051	-0.1924	5	0.4168	0.6092
scaffold1139	162588	162719	0.029	-0.244402	5	0.323	0.5674
scaffold1139	202315	202372	0.014	0.20095	5	0.52009	0.31914
scaffold1139	232425	232542	0.014	-0.193309	5	0.47987	0.67318
scaffold1539	4201	4221	0.026	-0.1058	5	0.78073	0.88653
scaffold1539	7890	7945	0.0036	-0.130778	9	0.15885	0.28963
scaffold403	12566	12626	0.01	-0.129	8	0.74804	0.87704
scaffold403	42350	42452	0.036	0.118499	11	0.46954	0.35105
scaffold403	53423	53595	0.0039	-0.105333	8	0.14692	0.25225
scaffold403	127300	127309	0.0013	0.139809	5	0.17487	0.035066
scaffold403	192489	192519	0.0095	-0.205652	5	0.13884	0.34449
scaffold403	238299	238371	0.0095	-0.189288	5	0.19028	0.37956
scaffold403	324453	324585	0.034	-0.106622	7	0.31186	0.41848
scaffold403	359046	359054	0.029	-0.154133	5	0.64287	0.797
scaffold403	359108	359166	0.0027	-0.101165	18	0.65691	0.75807
scaffold403	378293	378315	0.00072	0.281688	5	0.46573	0.18405
scaffold915	45932	45954	0.0095	-0.104867	5	0.74253	0.8474
scaffold915	55761	55908	0.019	-0.130325	5	0.7068	0.83713
scaffold915	70075	70119	0.029	-0.175467	5	0.52807	0.70353
scaffold915	110700	110725	0.0017	-0.189933	5	0.42067	0.6106
scaffold9915	116	351	0.00015	-0.188524	10	0.54441	0.73293
scaffold1147	5275	5365	0.0019	-0.159066	14	0.60328	0.76235
scaffold1147	9850	9887	0.011	-0.115753	5	0.86131	0.97707
scaffold1147	30940	31007	0.0074	-0.103905	7	0.77543	0.87933
scaffold1147	152157	152287	0.049	-0.157011	5	0.69178	0.84879
scaffold251	64905	64940	0.017	-0.245667	5	0.51207	0.75773
scaffold707	5929	5990	0.0022	-0.194524	7	0.5959	0.79043
scaffold707	81833	81887	0.021	0.119471	5	0.83753	0.71806
scaffold803	15148	15399	0.00065	-0.105619	7	0.04181	0.14743
scaffold803	29874	30037	0.0045	-0.18242	5	0.16567	0.34809
scaffold803	85322	85412	0.019	-0.103133	5	0.63673	0.73987
scaffold803	102786	102839	0.044	0.137933	5	0.33073	0.1928
scaffold803	137589	137921	0.005	-0.138231	8	0.70275	0.84098
scaffold803	318487	318606	0.011	-0.1262	5	0.024533	0.15073
scaffold803	325440	325466	0.044	-0.148516	5	0.70451	0.85302
scaffold2755	8028	8050	0.00028	0.197788	5	0.95487	0.75708
scaffold3	338	399	0.021	-0.15938	5	0.562	0.72138
scaffold3	32873	32983	0.00048	-0.128214	14	0.59619	0.7244
scaffold3	90088	90105	0.0035	0.115546	5	0.9926	0.87705
scaffold3	104844	105003	0.038	0.139366	7	0.4651	0.32573
scaffold3	445871	446057	0.00099	-0.128231	13	0.15879	0.28703
scaffold3	549221	549242	0.0066	-0.142	5	0.6504	0.7924
scaffold515	3883	4064	6.9e-05	-0.196718	17	0.17638	0.37309
scaffold515	91628	91661	0.021	0.107052	5	0.95823	0.85117
scaffold515	181587	181631	0.014	-0.156267	5	0.29973	0.456
scaffold794	32235	32250	0.00053	-0.131247	5	0.033333	0.16458
scaffold794	142662	142702	0.0045	-0.245819	5	0.28776	0.53358
scaffold794	224485	224514	0.021	-0.112467	5	0.77453	0.887
scaffold794	301861	302110	0.0021	-0.158968	8	0.67412	0.83308
scaffold794	316604	316662	0.0095	-0.127086	5	0.1808	0.30789
scaffold794	334526	334572	0.0013	0.1138	5	0.91647	0.80267
scaffold794	542231	542329	0.0023	-0.174869	5	0.7784	0.95327
scaffold794	566480	566513	0.00084	0.259202	5	0.54646	0.28726
scaffold306	17770	17847	0.00084	-0.201179	5	0.70989	0.91107
scaffold306	122698	122767	0.0037	-0.20416	11	0.36197	0.56613
scaffold306	279869	279927	0.012	-0.190131	5	0.33513	0.52526
scaffold306	336179	336235	0.0013	-0.167833	8	0.43575	0.60358
scaffold306	394850	394903	0.017	-0.176481	5	0.69302	0.8695
scaffold306	411822	411970	0.00027	-0.325667	16	0.13898	0.2686
scaffold306	456687	456729	0.0028	-0.115033	10	0.099133	0.21417
scaffold306	548075	548196	0.0035	-0.187654	5	0.05608	0.24373
scaffold306	624755	624780	4.4e-05	0.46533	5	0.83967	0.37434
scaffold306	654362	654432	0.00063	-0.108133	15	0.74056	0.84869
scaffold306	707109	707249	0.029	-0.134375	5	0.7392	0.87358
scaffold306	780830	780889	0.0035	-0.103259	5	0.87154	0.9748
scaffold3931	11471	11656	0.026	0.102769	5	0.82533	0.72256
scaffold7315	855	1033	0.048	0.115517	7	0.70277	0.58725
scaffold571	60670	60755	0.003	-0.124067	5	0.80787	0.93193
scaffold571	85287	85547	0.0041	0.157811	12	0.73386	0.57605
scaffold571	229127	229240	0.0095	-0.152556	6	0.72072	0.87328
scaffold571	247573	247833	0.0051	-0.151467	5	0.72947	0.88093
scaffold67	4910	4966	0.0051	-0.240754	5	0.34833	0.58909
scaffold67	13828	13859	0.044	-0.149733	5	0.6982	0.84793
scaffold67	16369	16548	0.0059	0.142749	7	0.25846	0.11571
scaffold67	17286	17625	0.0019	-0.149025	14	0.59613	0.74516
scaffold67	71795	71826	0.0011	0.141042	8	0.27333	0.13229
scaffold67	139555	139715	0.024	-0.124467	5	0.45833	0.5828
scaffold67	206364	206490	0.0095	-0.111	5	0.75707	0.86807
scaffold67	232162	232241	0.017	-0.120067	5	0.777	0.89707
scaffold67	236840	236963	0.015	0.182852	5	0.96461	0.78176
scaffold67	288406	288604	0.021	-0.109667	8	0.72279	0.83246
scaffold67	313099	313161	0.00089	-0.130278	6	0.17483	0.30511
scaffold67	357271	357308	0.0045	-0.151025	5	0.79164	0.94267
scaffold67	377183	377219	0.0051	-0.125333	5	0.74353	0.86887
scaffold67	409600	409658	0.019	-0.102028	12	0.71728	0.81931
scaffold67	460050	460152	0.024	-0.11838	5	0.67929	0.79767
scaffold67	470210	470224	0.0017	-0.108885	5	0.81287	0.92176
scaffold67	529048	529107	0.033	-0.112092	5	0.2016	0.31369
scaffold67	593760	593783	0.00046	-0.139949	5	0.84218	0.98213
scaffold67	596370	596449	0.017	0.102467	5	0.88767	0.7852
scaffold67	628432	628487	0.011	-0.1344	5	0.73553	0.86993
scaffold67	632191	632268	0.0066	-0.20315	5	0.6108	0.81395
scaffold211	134301	134421	0.0084	-0.138267	5	0.7956	0.93387
scaffold163	82023	82156	0.0015	-0.115833	5	0.84696	0.9628
scaffold163	82702	82933	0.0035	0.188863	5	0.94271	0.75384
scaffold163	85720	85807	0.0095	0.177615	5	0.94735	0.76973
scaffold163	109544	109727	0.0099	-0.1799	7	0.32519	0.50509
scaffold163	178279	178306	0.0023	-0.159642	5	0.82897	0.98861
scaffold2427	107266	107323	0.044	-0.159297	5	0.59617	0.75547
scaffold2427	152886	152925	0.011	-0.127722	6	0.62739	0.75511
scaffold2427	272799	272859	0.0095	-0.100205	5	0.83989	0.94009
scaffold2427	273473	273525	0.00062	0.114154	5	0.99247	0.87831
scaffold2427	281055	281417	0.024	-0.28075	5	0.32399	0.60474
scaffold43	4257	4341	2.9e-05	-0.158407	9	0.41641	0.57481
scaffold43	29543	29748	0.021	-0.191	5	0.31707	0.50807
scaffold43	217083	217237	0.00098	-0.1196	5	0.041533	0.16113
scaffold43	244612	244674	0.017	-0.105583	8	0.75325	0.85883
scaffold1027	866	1125	0.015	-0.130317	5	0.76726	0.89757
scaffold1027	161503	161656	0.0021	-0.173427	11	0.58245	0.75588
scaffold1027	191552	191604	0.012	-0.123927	7	0.76903	0.89295
scaffold763	66031	66263	0.0034	-0.125133	7	0.84577	0.9709
scaffold763	117092	117127	0.0075	-0.134108	5	0.84193	0.97604
scaffold763	169544	169575	0.0095	0.18934	5	0.37808	0.18874
scaffold235	79519	79585	0.002	-0.192706	12	0.37807	0.57078
scaffold235	181817	181863	0.04	-0.179667	5	0.437	0.61667
scaffold235	181928	182005	0.0061	-0.100083	8	0.81979	0.91987
scaffold235	228424	228443	0.0045	0.152871	5	0.9272	0.77433
scaffold235	254210	254241	0.00098	0.1582	5	0.74927	0.59107
scaffold235	466287	466316	0.00022	0.167456	8	0.98646	0.819
scaffold235	468985	469032	0.0024	-0.130971	9	0.77704	0.90801
scaffold235	491042	491061	0.036	-0.146901	5	0.13159	0.27849
scaffold1219	96521	96608	0.015	0.155267	5	0.81513	0.65987
scaffold1219	98726	98827	0.011	-0.213185	7	0.46791	0.68109
scaffold1219	142746	142894	0.003	0.1386	5	0.20793	0.069333
scaffold1219	146149	146241	0.0075	-0.207667	5	0.25907	0.46673
scaffold1219	399874	399918	0.021	-0.200741	5	0.59133	0.79207
scaffold1219	470589	470666	3.1e-05	-0.2506	5	0.66087	0.91147
scaffold1219	475341	475359	0.026	-0.123933	5	0.36793	0.49187
scaffold1219	476184	476259	0.01	-0.171733	10	0.5968	0.76853
scaffold1219	534534	534588	0.0066	0.121533	5	0.8094	0.68787
scaffold1219	540571	540675	0.0099	-0.126333	7	0.5109	0.63724
scaffold499	57691	57720	0.0035	-0.1006	5	0.77347	0.87407
scaffold499	82726	82752	0.00056	-0.1645	6	0.76067	0.92517
scaffold499	159149	159281	0.012	-0.118917	8	0.66796	0.78688
scaffold499	287526	287706	0.0015	-0.199667	5	0.68653	0.8862
scaffold499	300926	301227	0.0011	-0.119212	11	0.74476	0.86397
scaffold499	334809	334822	0.029	0.142533	5	0.589	0.44647
scaffold499	341169	341179	0.0058	-0.106867	5	0.8364	0.94327
scaffold499	342716	342786	0.0066	-0.111487	5	0.84187	0.95336
scaffold499	343203	343229	0.0095	-0.126276	5	0.072824	0.1991
scaffold499	359426	359605	0.049	-0.132048	5	0.65393	0.78598
scaffold499	391980	392078	0.0091	-0.143182	11	0.57409	0.71727
scaffold499	415110	415176	0.0051	-0.199333	5	0.3774	0.57673
scaffold499	420436	420496	0.04	0.141314	5	0.74547	0.60415
scaffold499	496381	496393	0.019	-0.132583	5	0.6958	0.82838
scaffold9195	694	719	0.017	-0.192858	5	0.24646	0.43932
scaffold6971	3452	3551	0.019	-0.193911	5	0.70949	0.9034
scaffold475	113734	113903	0.019	0.175963	5	0.80312	0.62716
scaffold3811	54266	54366	0.026	-0.124867	5	0.75347	0.87833
scaffold3075	69548	69833	0.014	-0.11149	5	0.83191	0.9434
scaffold363	14452	14521	0.033	0.111867	5	0.8446	0.73273
scaffold363	39340	39373	0.033	0.1344	5	0.34967	0.21527
scaffold363	58200	58262	0.019	-0.109133	5	0.10653	0.21567
scaffold363	191705	191726	0.012	-0.1746	5	0.7012	0.8758
scaffold363	350133	350242	0.00084	0.109106	5	0.97613	0.86703
scaffold363	396299	396315	0.0058	0.246381	5	0.92578	0.6794
scaffold363	441836	441984	0.017	-0.176733	5	0.59167	0.7684
Scaffold6547	281	749	0.0035	-0.200203	11	0.44274	0.64295
scaffold4107	1452	1549	9.8e-06	-0.103298	10	0.85348	0.95678
scaffold4187	60	86	0.019	-0.135076	5	0.1826	0.31768
scaffold1467	56577	56658	0.0058	-0.141	5	0.80113	0.94213
scaffold1467	79922	80050	0.017	-0.1016	5	0.81727	0.91887
scaffold4507	37	94	0.011	0.16189	7	0.39122	0.22933
scaffold6171	16334	16428	0.043	0.16992	7	0.46043	0.29051
scaffold131	70466	70492	0.0035	-0.263085	5	0.40325	0.66633
scaffold131	102429	102458	0.00033	-0.1072	10	0.0386	0.1458
scaffold131	183996	184075	0.0026	0.138919	5	0.28012	0.1412
scaffold131	209294	209346	0.029	-0.118467	5	0.67947	0.79793
scaffold131	237005	237065	0.00098	0.114973	5	0.9626	0.84763
scaffold131	243286	243309	0.012	-0.116667	5	0.085733	0.2024
scaffold4163	1627	1803	0.04	0.124467	5	0.25773	0.13327
scaffold787	1121	1217	0.0064	-0.166586	9	0.6818	0.84839
scaffold4203	12176	12219	0.033	-0.174933	5	0.65267	0.8276
scaffold123	48532	48567	0.003	-0.152867	5	0.7676	0.92047
scaffold123	78081	78097	0.00046	-0.268232	5	0.21473	0.48296
scaffold123	119960	119999	0.033	0.148067	5	0.68427	0.5362
scaffold123	210172	210202	0.021	-0.108733	5	0.73567	0.8444
scaffold227	3862	3898	0.021	-0.132879	5	0.73853	0.87141
scaffold227	35540	35726	0.0026	0.165133	5	0.93953	0.7744
scaffold227	60349	60449	0.0084	0.145	5	0.53653	0.39153
scaffold227	148830	148872	0.00035	0.116	6	0.12711	0.011111
scaffold227	284950	285093	0.019	0.135067	17	0.48238	0.34731
scaffold227	356370	356389	5.3e-05	-0.293256	5	0.46647	0.75972
scaffold227	438575	438983	2.5e-05	-0.112917	12	0.80519	0.91811
scaffold227	442661	442862	0.0058	-0.149772	5	0.81876	0.96853
scaffold227	475809	475827	0.021	-0.1304	5	0.7794	0.9098
scaffold227	526024	526048	0.015	-0.198382	5	0.11933	0.31772
scaffold227	565580	565828	1.6e-05	-0.329381	7	0.36529	0.69467
scaffold227	604752	604817	0.021	-0.113133	5	0.6844	0.79753
scaffold1459	8544	8688	0.014	-0.134271	5	0.68745	0.82172
scaffold963	11712	11905	0.0011	-0.186068	7	0.74001	0.92608
scaffold963	18034	18310	0.033	-0.170629	5	0.68993	0.86056
scaffold963	35299	35340	0.021	0.159907	5	0.69972	0.53981
scaffold963	41030	41178	0.0022	0.198109	7	0.77405	0.57594
scaffold963	65071	65314	7.4e-05	-0.181796	7	0.77797	0.95976
scaffold2579	5659	5752	0.0049	-0.138806	12	0.17767	0.31647
scaffold4291	8195	8218	0.012	0.142	5	0.92127	0.77927
scaffold4291	12375	12447	0.00072	-0.127097	9	0.82091	0.94801
scaffold314	53346	53426	0.04	-0.116067	5	0.7058	0.82187
scaffold314	56379	56457	0.036	-0.153805	5	0.56681	0.72061
scaffold314	59855	59880	0.0095	0.101733	5	0.9572	0.85547
scaffold314	96140	96233	0.011	0.105619	7	0.90943	0.80381
scaffold314	146122	146136	0.019	0.100133	5	0.9772	0.87707
scaffold314	210694	210753	0.0074	-0.125952	7	0.80186	0.92781
scaffold314	222799	222847	0.0059	0.124121	11	0.24036	0.11624
scaffold314	305179	305266	0.0015	-0.176888	11	0.63182	0.80871
scaffold314	340330	340451	0.011	0.155667	5	0.45613	0.30047
scaffold314	394793	394897	0.021	0.134302	5	0.33568	0.20138
scaffold314	428080	428353	0.0075	-0.112648	5	0.87202	0.98467
scaffold314	543152	543234	0.00018	-0.133857	14	0.76283	0.89669
scaffold314	555237	555269	0.0084	-0.178067	5	0.3588	0.53687
scaffold314	702286	702326	0.0045	0.171366	5	0.88157	0.7102
scaffold314	757824	757916	0.012	0.1576	5	0.64093	0.48333
scaffold314	800901	800925	0.0013	-0.157133	5	0.67367	0.8308
scaffold314	834669	834690	0.011	-0.137667	5	0.68453	0.8222
scaffold314	956004	956035	0.029	-0.1194	5	0.68853	0.80793
scaffold314	965777	965814	0.0039	-0.1312	5	0.75333	0.88453
scaffold314	1006035	1006089	0.0069	-0.164292	8	0.61821	0.7825
scaffold314	1039294	1039372	0.0084	0.131153	5	0.92882	0.79766
scaffold539	29872	29924	0.031	-0.106429	7	0.1219	0.22833
scaffold539	98773	98795	0.0011	-0.18908	5	0.74819	0.93727
scaffold539	119504	119579	0.029	-0.134733	5	0.22493	0.35967
scaffold539	182089	182344	0.014	-0.123816	7	0.66595	0.78977
scaffold523	48056	48207	0.0074	0.137448	7	0.79459	0.65714
scaffold523	107214	107279	0.014	-0.176133	5	0.51753	0.69367
scaffold523	168596	168615	0.0051	0.17146	5	0.89153	0.72007
scaffold523	172072	172327	0.0091	-0.140229	11	0.17523	0.31546
scaffold523	211748	211876	0.012	-0.107603	5	0.7752	0.8828
scaffold523	233994	234146	0.029	-0.101811	5	0.84592	0.94773
scaffold1851	33601	33742	0.0084	-0.100133	5	0.7814	0.88153
scaffold1851	34586	34775	0.026	-0.142705	5	0.63907	0.78177
scaffold1851	77405	77436	0.0035	-0.100019	5	0.83047	0.93049
scaffold1851	89980	90043	0.0061	0.116625	8	0.24683	0.13021
scaffold1851	107211	107272	0.026	-0.212174	5	0.6052	0.81737
Scaffold10099	523	624	0.017	-0.114088	5	0.78433	0.89842
scaffold7987	830	999	0.00021	-0.12712	9	0.806	0.93312
scaffold859	92846	92866	0.014	0.144095	7	0.45314	0.30905
scaffold443	37082	37240	0.0075	0.18944	5	0.36593	0.17649
scaffold443	94058	94159	0.0059	-0.141722	6	0.71178	0.8535
scaffold443	121646	121789	0.049	-0.200467	5	0.41413	0.6146
scaffold187	67275	67356	0.028	0.129524	7	0.48029	0.35076
scaffold995	7637	7763	0.0058	-0.146867	5	0.605	0.75187
scaffold995	46223	46260	0.0039	-0.247631	5	0.56589	0.81352
scaffold995	73135	73242	0.043	-0.174476	7	0.29786	0.47233
scaffold995	76700	76875	0.017	0.157426	5	0.23601	0.078583
scaffold995	81794	81864	0.029	-0.10523	5	0.72221	0.82744
scaffold1259	6279	6353	0.0051	-0.159189	5	0.71559	0.87478
scaffold1483	78105	78167	0.012	-0.112106	5	0.76343	0.87553
scaffold1483	85725	85775	0.044	0.106133	5	0.2912	0.18507
scaffold1483	85940	86098	0.028	0.200213	11	0.64817	0.44795
scaffold2899	1545	1633	0.0026	-0.349467	5	0.1726	0.52207
scaffold2035	109718	109751	0.001	0.136254	9	0.72311	0.58685
scaffold2035	165471	165547	0.015	-0.14	5	0.48453	0.62453
scaffold2035	177491	177734	0.0011	-0.115	5	0.8362	0.9512
scaffold2035	246773	246848	0.019	0.166733	5	0.79953	0.6328
scaffold2035	291662	291682	0.00062	-0.115867	5	0.80387	0.91973
scaffold2035	312774	312858	0.0058	-0.1628	5	0.72627	0.88907
scaffold2035	337246	337308	0.001	-0.155417	8	0.22192	0.37733
scaffold2035	350878	350897	0.019	-0.214815	6	0.25202	0.46683
scaffold2035	359981	360004	0.024	-0.147133	5	0.64947	0.7966
scaffold2035	364483	364535	0.003	-0.190042	8	0.5255	0.71554
scaffold2035	417082	417100	0.044	-0.123	5	0.1808	0.3038
scaffold2035	455837	455873	0.00049	-0.182905	7	0.39486	0.57776
scaffold2035	530278	530464	0.019	-0.146533	5	0.80067	0.9472
scaffold2035	563243	563661	0.027	0.155	9	0.44289	0.28789
scaffold2035	580661	580707	0.019	-0.187733	5	0.43447	0.6222
scaffold2035	586446	586482	0.014	-0.173514	5	0.69849	0.872
scaffold1283	13685	13716	0.0012	-0.11921	8	0.80617	0.92537
scaffold3083	8219	8311	0.0095	-0.2352	5	0.24227	0.47747
scaffold4779	14475	14561	0.003	-0.10361	5	0.85904	0.96265
scaffold1115	5623	5897	0.024	-0.102533	5	0.76727	0.8698
scaffold643	1589	1677	0.00011	-0.2422	5	0.2004	0.4426
scaffold643	2846	2985	9.4e-08	-0.186111	12	0.50347	0.68958
scaffold643	14192	14229	0.0058	-0.1638	5	0.19433	0.35813
scaffold643	23915	24063	0.049	-0.161436	5	0.6165	0.77793
scaffold643	42243	42266	0.0045	-0.244533	5	0.55487	0.7994
scaffold643	46309	46605	1.4e-06	-0.160373	17	0.12992	0.29029
scaffold643	47479	47580	0.00012	-0.2392	5	0.63967	0.87887
scaffold643	67079	67104	0.029	-0.112843	5	0.75369	0.86653
scaffold643	82760	82835	0.036	-0.149533	5	0.21007	0.3596
scaffold6603	1536	1605	0.02	0.147948	7	0.43829	0.29034
scaffold4939	16	76	0.0045	0.172516	5	0.97207	0.79955
scaffold651	1577	1676	0.0026	-0.124777	5	0.79487	0.91964
scaffold651	51191	51206	0.012	-0.138667	5	0.6556	0.79427
scaffold651	116934	116968	0.0078	-0.101139	8	0.84888	0.95001
scaffold651	143762	143788	0.003	-0.196284	5	0.2732	0.46948
scaffold651	215465	215524	1e-05	0.159367	5	0.15937	1.3333e-07
scaffold651	304012	304092	0.015	-0.12917	5	0.7209	0.85007
scaffold651	308240	308354	0.028	0.113584	7	0.8824	0.76882
scaffold651	343371	343746	4.2e-06	-0.23734	18	0.44374	0.68108
scaffold315	63856	63877	0.024	0.204978	5	0.58531	0.38033
scaffold315	82555	82586	0.0058	0.135867	5	0.95107	0.8152
scaffold315	120531	120585	0.033	-0.1514	5	0.754	0.9054
scaffold315	163665	163721	0.0051	-0.170404	5	0.68319	0.8536
scaffold315	198572	198866	0.0023	-0.118094	8	0.73381	0.85191
scaffold315	211328	211523	0.0023	-0.244877	5	0.21645	0.46133
scaffold315	340541	340576	0.029	-0.109887	5	0.78251	0.8924
scaffold315	511836	511862	0.026	0.180933	5	0.2858	0.10487
scaffold283	127508	127535	0.0066	0.1282	5	0.86813	0.73993
scaffold283	133300	133438	0.044	-0.118933	5	0.72453	0.84347
scaffold283	379379	379486	0.049	-0.114533	5	0.478	0.59253
scaffold283	392215	392267	0.0047	0.219757	8	0.56208	0.34233
scaffold283	448197	448240	0.00053	-0.106133	5	0.8766	0.98273
scaffold283	473708	473770	0.0011	-0.143533	5	0.71407	0.8576
scaffold283	494141	494169	0.026	-0.182957	5	0.16189	0.34485
scaffold283	546132	546307	0.0023	-0.144267	5	0.7698	0.91407
scaffold283	631354	631394	0.034	-0.147038	8	0.28996	0.437
scaffold2467	42783	42896	0.002	0.118933	5	0.93567	0.81673
scaffold10011	4005	4024	0.036	-0.1606	5	0.4422	0.6028
scaffold10011	4032	4057	0.0075	-0.235333	5	0.48073	0.71607
scaffold10011	4077	4090	0.0026	-0.207267	5	0.37487	0.58213
scaffold10011	4094	4102	0.0058	-0.143867	5	0.46307	0.60693
scaffold411	58056	58158	0.00058	-0.133019	18	0.4053	0.53831
scaffold411	115221	115314	0.015	-0.107894	5	0.72742	0.83532
scaffold27	36873	37037	0.0026	-0.114808	5	0.77726	0.89207
scaffold10587	678	742	0.0095	0.205958	5	0.78357	0.57761
scaffold427	34676	34705	0.011	-0.180733	5	0.45607	0.6368
scaffold427	54600	54720	0.0075	0.104991	5	0.12727	0.022276
scaffold42	37709	37725	0.0035	-0.1266	5	0.78673	0.91333
scaffold42	170921	171132	0.00075	0.109343	10	0.17913	0.069791
scaffold42	176024	176237	0.011	-0.214025	7	0.54535	0.75937
scaffold42	184309	184571	0.0011	-0.165667	20	0.5116	0.66042
scaffold42	185982	186030	0.0012	0.165571	7	0.54362	0.37805
scaffold42	205847	206037	0.0095	-0.1536	5	0.567	0.7206
scaffold42	218608	218642	0.0013	-0.328686	5	0.20723	0.53592
scaffold42	237812	237865	0.024	-0.109067	5	0.0462	0.15527
scaffold42	364560	364582	0.044	0.210117	5	0.56265	0.35254
scaffold42	401685	402003	0.0044	0.106298	19	0.33693	0.23063
scaffold42	411630	411791	0.0084	-0.150292	5	0.7725	0.9228
scaffold42	435418	435637	9.6e-05	-0.132617	21	0.63588	0.76849
scaffold42	537421	537460	0.00098	-0.1912	5	0.43493	0.62613
scaffold42	607191	607212	0.0051	-0.116267	5	0.8554	0.97167
scaffold42	669807	669888	0.044	-0.167467	5	0.48373	0.6512
scaffold42	679893	679932	0.0068	0.159252	7	0.74196	0.5827
scaffold42	776730	776835	0.026	-0.100467	5	0.73587	0.83633
scaffold42	790835	790890	0.0075	0.108867	5	0.8728	0.76393
scaffold42	850782	850870	7.2e-05	0.100771	9	0.10785	0.0070741
scaffold42	898977	899135	0.00028	-0.15481	7	0.76938	0.92419
scaffold42	1089667	1089759	0.017	0.116667	5	0.19733	0.080667
scaffold42	1112598	1112675	0.0075	-0.104333	5	0.7962	0.90053
scaffold42	1203739	1203964	0.0028	-0.127262	9	0.76025	0.88751
scaffold42	1220768	1220959	0.011	-0.106667	10	0.6575	0.76417
scaffold42	1245718	1245794	0.00017	-0.107912	9	0.8059	0.91381
scaffold1187	96912	96982	0.0023	-0.133067	5	0.7078	0.84087
scaffold1187	99958	100014	0.049	-0.107867	5	0.26333	0.3712
scaffold1187	110750	110884	0.0011	0.112674	11	0.90773	0.79505
scaffold1187	182662	182860	0.0034	-0.114211	7	0.045173	0.15938
scaffold1187	239644	239712	0.015	0.100733	5	0.9302	0.82947
scaffold1187	285306	285354	0.0051	0.170667	5	0.81553	0.64487
scaffold1187	415650	415868	0.0095	-0.193772	5	0.37211	0.56588
scaffold7531	64	382	0.00039	-0.144741	12	0.75481	0.89955
Scaffold8555	157	221	6.3e-05	-0.383333	5	0.1956	0.57893
scaffold11059	1660	1724	0.029	0.166866	5	0.60646	0.4396
Scaffold11243	240	275	0.017	-0.122021	5	0.08	0.20202
scaffold1123	13735	13801	0.021	0.141067	5	0.80347	0.6624
scaffold1123	122904	122983	0.0095	0.176966	5	0.73473	0.55777
scaffold931	37290	37308	0.0058	-0.114643	5	0.057	0.17164
scaffold931	40486	40688	0.019	-0.1166	5	0.14013	0.25673
scaffold635	39850	39880	0.036	-0.1356	5	0.35513	0.49073
scaffold635	54963	55057	0.0095	-0.129207	5	0.12686	0.25607
scaffold635	63972	63979	0.014	0.104867	5	0.95147	0.8466
scaffold635	71914	72190	0.011	-0.122742	13	0.56842	0.69117
scaffold635	187844	188041	0.004	0.112571	7	0.27619	0.16362
scaffold635	264185	264216	0.0026	-0.115067	5	0.8296	0.94467
scaffold635	269611	269631	0.012	0.164333	5	0.71787	0.55353
scaffold1387	8630	8663	0.029	-0.1308	5	0.48233	0.61313
scaffold1387	57519	57535	0.011	-0.224769	5	0.39701	0.62178
scaffold1387	62854	62881	0.0066	-0.1022	5	0.875	0.9772
scaffold563	2958	3018	0.0066	0.1712	5	0.4396	0.2684
scaffold563	34037	34072	0.0039	-0.1152	5	0.68007	0.79527
scaffold563	43188	43268	0.014	-0.155	10	0.3554	0.5104
scaffold563	50461	50503	0.011	-0.151062	5	0.77332	0.92438
scaffold563	85846	85915	0.04	-0.141657	5	0.78387	0.92552
scaffold3219	3575	3682	0.024	-0.254904	5	0.45981	0.71472
scaffold3219	5743	5877	0.00087	-0.149483	9	0.71702	0.86651
scaffold3195	5465	5498	0.04	0.232263	5	0.85506	0.6228
scaffold1499	66224	66234	0.033	-0.122247	5	0.76562	0.88787
scaffold1499	71132	71211	0.04	-0.1106	5	0.77533	0.88593
scaffold1499	96806	96902	0.0051	0.147667	5	0.33813	0.19047
scaffold1499	149646	149664	0.011	0.20718	5	0.46345	0.25627
scaffold1499	177965	178035	0.002	-0.254733	5	0.30113	0.55587
scaffold1499	248211	248484	0.018	-0.101837	9	0.65653	0.75837
scaffold1499	249814	249864	0.036	-0.115411	5	0.81771	0.93312
scaffold1499	263115	263171	0.0023	-0.117057	5	0.84779	0.96485
scaffold11	183388	183434	0.013	-0.143937	8	0.79746	0.94139
scaffold11	306396	306540	0.036	-0.1142	5	0.77947	0.89367
scaffold987	5418	5458	0.0084	-0.134067	5	0.7594	0.89347
scaffold987	24874	24894	0.036	-0.132467	5	0.27767	0.41013
scaffold987	66108	66376	0.036	-0.107769	5	0.52263	0.6304
scaffold939	119915	119980	0.013	0.108875	8	0.47329	0.36442
scaffold939	167036	167096	0.0034	-0.120939	11	0.29967	0.42061
scaffold939	225937	225961	0.015	0.17686	5	0.85961	0.68275
scaffold939	232082	232156	0.00063	0.145937	6	0.90917	0.76323
scaffold939	234407	234435	0.044	0.124533	5	0.78387	0.65933
scaffold939	255036	255073	0.0014	-0.172444	6	0.57422	0.74667
scaffold6339	1354	1419	0.015	-0.13467	5	0.83147	0.96614
scaffold6339	5791	6003	0.003	-0.2084	5	0.19047	0.39887
scaffold2235	150491	150752	0.00065	0.143075	7	0.33291	0.18983
scaffold555	13977	14044	0.019	-0.104333	5	0.68387	0.7882
scaffold555	118510	118543	0.001	0.22781	7	0.60914	0.38133
scaffold555	192406	192424	0.036	-0.1194	5	0.757	0.8764
scaffold555	241319	241522	0.011	-0.1432	5	0.76247	0.90567
scaffold555	389227	389367	0.0095	-0.141133	5	0.78613	0.92727
scaffold1379	49630	49929	0.013	-0.133292	8	0.54933	0.68262
scaffold1379	110934	111074	0.0023	-0.234667	5	0.44313	0.6778
scaffold1379	129067	129095	0.021	-0.180502	5	0.64584	0.82634
scaffold1379	149477	149581	0.038	-0.151429	7	0.35314	0.50457
scaffold1379	294532	294577	0.026	-0.184959	5	0.60824	0.7932
scaffold1379	315667	315700	0.017	-0.133267	5	0.59827	0.73153
scaffold1379	322777	322804	0.029	-0.182067	5	0.21553	0.3976
scaffold1379	325748	325866	0.011	-0.210905	22	0.59199	0.71956
scaffold1379	389629	389641	0.049	0.1004	5	0.3978	0.2974
scaffold59	41581	41677	0.014	-0.105667	5	0.039933	0.1456
scaffold59	45575	45600	0.0075	0.200533	5	0.4064	0.20587
scaffold59	69248	69282	0.015	-0.240715	5	0.46773	0.70845
scaffold59	91372	91461	0.011	-0.206133	5	0.2404	0.44653
scaffold59	119304	119437	0.024	-0.120085	5	0.7738	0.89389
scaffold59	136420	136462	0.017	-0.141133	5	0.070733	0.21187
scaffold699	38540	38606	0.0016	-0.168238	7	0.26148	0.42971
scaffold699	58142	58211	0.031	-0.150535	6	0.40258	0.55311
scaffold699	241433	241667	0.019	-0.114905	15	0.4574	0.5723
scaffold699	345241	345276	0.003	-0.200533	5	0.058133	0.25867
scaffold699	430713	430888	0.044	-0.124144	5	0.24727	0.37141
scaffold2932	2223	2252	0.00028	0.37838	5	0.5675	0.18912
scaffold3963	63	154	0.0008	0.191191	23	0.37869	0.1875
scaffold195	10969	11117	0.00037	-0.133942	7	0.76753	0.90148
scaffold195	73782	74102	4.3e-05	-0.157737	19	0.19249	0.35023
scaffold195	90394	90447	0.017	0.158721	5	0.49399	0.33527
scaffold195	244403	244497	0.002	0.245747	5	0.82321	0.57746
scaffold195	248892	248954	0.00018	0.194606	13	0.75218	0.55758
scaffold195	270969	271162	0.011	-0.187601	7	0.58078	0.76838
scaffold195	311137	311182	0.024	-0.249521	5	0.31224	0.56176
scaffold195	449142	449359	0.0023	-0.181467	5	0.45387	0.63533
scaffold195	459647	459702	0.003	0.146267	5	0.8194	0.67313
scaffold195	464405	464428	0.021	-0.157111	5	0.6023	0.75941
scaffold195	477510	477558	0.00046	-0.118	5	0.8712	0.9892
scaffold1452	964	1252	0.016	-0.136378	13	0.59464	0.73102
scaffold1452	62233	62480	0.0068	-0.195335	7	0.55362	0.74896
scaffold1452	127169	127268	0.0035	-0.163596	5	0.80374	0.96733
scaffold1452	128769	129006	0.0084	0.104434	11	0.80881	0.70438
scaffold1452	129617	129666	0.0035	-0.195006	5	0.70948	0.90448
scaffold1452	138106	138142	0.0021	0.281445	9	0.68238	0.40093
scaffold1452	180600	180643	0.026	-0.135667	5	0.7376	0.87327
scaffold1452	187983	188043	0.024	-0.267204	5	0.3152	0.5824
scaffold1452	191346	191407	3.6e-08	-0.318691	9	0.15086	0.46956
scaffold1452	204558	204674	0.0026	0.104724	5	0.98707	0.88234
scaffold1452	221920	222035	0.027	0.107806	12	0.74628	0.63847
scaffold579	15452	15520	0.011	-0.102467	5	0.86153	0.964
scaffold579	127181	127278	0.0095	0.111205	5	0.24467	0.13347
scaffold979	172921	172972	0.029	0.155733	5	0.8398	0.68407
scaffold979	179456	179614	0.005	0.1962	10	0.69733	0.50113
scaffold6916	4320	4365	0.033	-0.128467	5	0.51467	0.64313
scaffold6916	11185	11347	6.4e-05	-0.145927	19	0.57577	0.7217
scaffold1100	74536	74547	0.002	0.226212	5	0.96032	0.73411
scaffold747	26464	26534	0.017	-0.146414	5	0.78972	0.93613
scaffold747	71700	71823	0.0058	-0.1374	5	0.77907	0.91647
scaffold747	127324	127548	0.011	0.14107	5	0.80407	0.663
scaffold747	147102	147145	6.8e-06	0.356367	5	0.49347	0.1371
scaffold747	157998	158021	0.021	0.130011	5	0.8978	0.76779
scaffold747	175014	175094	0.011	0.168023	5	0.87502	0.707
scaffold747	245512	245543	0.0058	-0.195878	5	0.2174	0.41328
scaffold747	257534	257568	0.011	-0.104665	5	0.83673	0.9414
scaffold83	20742	21030	0.00054	-0.188128	7	0.086752	0.27488
scaffold83	32117	32143	0.021	0.154267	5	0.88513	0.73087
scaffold83	66627	66665	0.0034	0.152145	7	0.80552	0.65338
scaffold83	123855	124074	0.0066	-0.107311	5	0.78387	0.89118
scaffold83	193047	193155	8.9e-05	0.1056	5	0.1056	1.3333e-07
scaffold83	271098	271244	0.029	0.113133	5	0.36	0.24687
scaffold83	287411	287442	6.3e-05	-0.2282	5	0.6752	0.9034
scaffold83	320206	320236	0.0045	-0.112933	5	0.87967	0.9926
scaffold3452	3302	3400	0.019	-0.115267	8	0.68638	0.80164
scaffold3452	34228	34374	0.0051	0.135267	5	0.2178	0.082533
scaffold2508	15776	15815	0.002	0.1564	5	0.3316	0.1752
scaffold2508	33037	33076	0.0017	-0.179333	5	0.5366	0.71593
scaffold2508	59914	60118	0.0028	-0.106167	8	0.78312	0.88929
scaffold2508	75822	75857	0.0066	-0.106467	5	0.81353	0.92
scaffold4	2092	2125	0.003	-0.206782	5	0.49088	0.69767
scaffold1916	14811	14855	0.00084	-0.176666	5	0.16245	0.33912
scaffold1916	27782	27818	0.019	-0.132088	5	0.42254	0.55463
scaffold355	27356	27464	0.04	-0.107238	7	0.72786	0.8351
scaffold355	162078	162142	0.0039	-0.22338	5	0.67397	0.89735
scaffold355	231536	231558	0.0023	-0.212854	5	0.64487	0.85772
scaffold355	256970	257069	0.0026	0.180852	5	0.26807	0.087215
scaffold355	400565	400735	0.021	-0.129667	5	0.79527	0.92493
scaffold355	475880	475977	0.017	-0.177336	5	0.58133	0.75867
scaffold355	528412	528436	0.0045	-0.169439	5	0.044	0.21344
scaffold19	957	1216	0.029	-0.10776	13	0.40791	0.51567
scaffold19	34863	34940	0.042	-0.108506	11	0.68716	0.79566
scaffold19	104937	105139	0.0023	-0.188223	5	0.43624	0.62447
scaffold19	143178	143216	0.013	-0.141762	7	0.44029	0.58205
scaffold19	235065	235252	0.012	-0.197875	5	0.52893	0.72681
scaffold19	306582	306614	0.0026	0.233859	5	0.52129	0.28743
scaffold19	408743	408768	8.3e-05	-0.204143	7	0.15462	0.35876
scaffold19	454701	454732	0.044	-0.115378	5	0.80163	0.91701
scaffold19	486931	487049	0.014	-0.173382	5	0.6688	0.84218
scaffold19	549037	549069	0.00084	-0.127667	5	0.76553	0.8932
scaffold19	639801	639868	0.033	0.123076	5	0.87068	0.7476
scaffold19	706698	706708	0.033	-0.158467	5	0.6794	0.83787
scaffold19	781280	781428	0.026	-0.180075	5	0.49187	0.67194
scaffold2972	2310	2536	0.0021	-0.156097	7	0.1499	0.30599
scaffold3172	355	428	0.0066	-0.161467	5	0.638	0.79947
scaffold3172	12599	12633	0.0017	-0.33886	5	0.51861	0.85747
scaffold3172	38841	38921	7.1e-06	-0.213519	9	0.1627	0.37622
scaffold4188	66712	66726	0.0035	-0.191049	5	0.51765	0.7087
scaffold2020	74490	74591	0.025	-0.111322	10	0.74625	0.85757
scaffold1540	17408	17675	0.0052	-0.127466	12	0.72643	0.85389
scaffold1540	141611	141637	0.0035	0.1402	5	0.858	0.7178
scaffold179	1487	1543	0.0084	0.155133	5	0.422	0.26687
scaffold179	2801	2969	0.019	-0.135346	5	0.76	0.89535
scaffold179	10693	10745	0.0095	0.140933	5	0.18893	0.048
scaffold179	93939	93986	0.00072	-0.216	5	0.3558	0.5718
scaffold179	172501	172534	0.0039	-0.110533	5	0.78873	0.89927
scaffold179	302071	302111	0.0015	-0.128467	5	0.012933	0.1414
scaffold179	387478	387523	0.0051	0.127267	5	0.84733	0.72007
scaffold179	431184	431249	0.015	-0.137133	5	0.4128	0.54993
scaffold179	478930	478975	0.0035	0.138267	5	0.88933	0.75107
scaffold179	545126	545142	0.019	-0.178	5	0.35893	0.53693
scaffold179	570713	570725	0.0075	-0.133733	5	0.11307	0.2468
scaffold179	673697	673725	0.0045	0.115067	5	0.95367	0.8386
scaffold179	703978	704107	0.033	0.215747	5	0.72218	0.50643
scaffold179	718232	718265	0.012	-0.140998	5	0.776	0.917
scaffold179	736518	736638	0.017	-0.11587	7	0.149	0.26487
scaffold179	840363	840409	0.0051	-0.117	5	0.61527	0.73227
scaffold179	937162	937304	0.0023	-0.236098	5	0.63149	0.86759
scaffold179	955508	955535	0.026	-0.114133	5	0.77973	0.89387
scaffold179	958174	958228	0.019	0.1252	5	0.72993	0.60473
scaffold1580	158892	159022	0.00072	-0.255867	5	0.068133	0.324
scaffold4908	408	468	0.023	-0.176735	6	0.67426	0.85099
scaffold76	7180	7199	0.0075	0.185149	5	0.58327	0.39812
scaffold76	62954	63151	0.00062	-0.106133	5	0.84533	0.95147
scaffold76	155609	155648	0.019	0.114447	5	0.91267	0.79822
scaffold76	159014	159054	0.012	-0.100933	5	0.77207	0.873
scaffold76	183590	183654	0.01	-0.154872	12	0.37497	0.52984
scaffold76	245354	245373	0.00072	-0.2282	5	0.091733	0.31993
scaffold860	65347	65362	0.00098	-0.253533	5	0.27553	0.52907
scaffold6164	12841	12972	0.0027	0.141323	12	0.44085	0.29953
scaffold6164	24245	24270	0.0026	-0.141733	5	0.82347	0.9652
scaffold6164	43193	43222	0.0058	-0.165683	5	0.4956	0.66128
scaffold6164	53485	53553	0.01	-0.142194	12	0.43147	0.57367
scaffold1436	60736	60961	0.0095	0.18834	6	0.39431	0.20597
scaffold1436	89666	89722	0.026	-0.126	5	0.53227	0.65827
scaffold1436	283878	283977	0.0094	-0.13	8	0.75229	0.88229
scaffold1436	288434	288458	0.0058	-0.154067	5	0.5354	0.68947
scaffold1436	291929	292016	0.00017	-0.178274	8	0.65602	0.83429
scaffold1436	305482	305705	0.023	-0.149831	7	0.65553	0.80536
scaffold1436	311236	311324	0.0045	-0.130818	11	0.63982	0.77064
scaffold1260	16997	17030	0.049	0.153	5	0.8444	0.6914
scaffold1260	86166	86252	0.012	0.240861	5	0.58348	0.34262
scaffold1508	34961	35098	0.0032	-0.126596	14	0.6477	0.7743
scaffold1508	36562	36640	0.0011	-0.107	5	0.83813	0.94513
scaffold1508	151025	151051	0.033	-0.1852	5	0.52173	0.70693
scaffold1508	162968	163039	0.02	-0.133515	16	0.3789	0.51241
scaffold115	75359	75405	0.00033	-0.100533	5	0.868	0.96853
scaffold115	76824	76899	0.015	-0.1474	5	0.62573	0.77313
scaffold115	182263	182417	0.0039	0.227053	8	0.47729	0.25024
scaffold115	185161	185173	0.0023	-0.1428	5	0.682	0.8248
scaffold115	197264	197307	0.019	-0.1218	5	0.73987	0.86167
scaffold115	503761	503771	0.044	-0.194187	5	0.63187	0.82605
scaffold115	588375	588490	0.00022	-0.134306	18	0.72197	0.85627
scaffold115	621641	621699	0.026	-0.150058	8	0.57613	0.72618
scaffold115	742763	742794	0.015	-0.140707	7	0.78582	0.92653
scaffold115	835132	835147	0.0039	-0.150533	5	0.76327	0.9138
scaffold115	850765	850784	0.0035	-0.215733	5	0.45347	0.6692
[truncated: 3,413 more rows]

## Sheet: Sheet3
#chr	gDMR_start	gDMR_end	p_value	Mean_Methy_Diff	C_num	Group1_Methy(Inoculated)	Group2_Methy(Mock)
scaffold5225	339	350	0.00028	0.2596	5	0.66393	0.40433
scaffold2345	420	431	0.012	0.1238	5	0.2578	0.134
scaffold4025	6254	6277	0.021	-0.162914	5	0.14543	0.30835
scaffold5785	601	633	0.0013	-0.176059	5	0.051733	0.22779
scaffold5785	1018	1182	7e-05	0.152	37	0.19856	0.10284
scaffold5785	1196	1220	1.7e-05	0.108593	9	0.14652	0.037926
scaffold5817	1455	1475	0.002	0.101834	5	0.23766	0.13582
scaffold5817	1971	2024	0.029	-0.110477	5	0.012884	0.12336
Scaffold6137	382	411	0.00039	0.118267	5	0.1316	0.013333
scaffold6305	161	185	0.00021	-0.179159	5	0.02614	0.2053
scaffold6305	557	580	0.00098	0.211075	5	0.25136	0.04028
Scaffold6809	363	412	5e-06	0.333329	7	0.44635	0.11303
scaffold6209	35	58	0.003	0.284009	5	0.40427	0.12026
scaffold6921	1680	1785	0.016	0.178812	9	0.58498	0.40616
scaffold7401	246	254	0.0023	-0.292202	5	0.10012	0.39232
scaffold7401	954	998	0.0011	0.238966	5	0.42138	0.18241
scaffold8457	116	158	4.9e-05	0.195209	7	0.52455	0.32934
scaffold8457	411	419	0.0095	0.1594	5	0.3224	0.163
scaffold8457	427	924	0.00021	0.109121	65	0.17182	0.11061
scaffold8457	927	936	0.0058	0.118067	5	0.22813	0.11007
scaffold7225	810	822	0.0026	0.116668	5	0.14193	0.025266
scaffold9657	1337	1354	6.3e-05	0.265533	5	0.83593	0.5704
Scaffold10641	72	84	0.0075	0.129933	5	0.20147	0.071533
Scaffold11273	563	608	1.3e-12	0.173792	16	0.2359	0.062104
Scaffold11329	548	605	0.00023	0.103238	7	0.1159	0.012667
Scaffold11145	1523	1538	0.00012	0.257269	5	0.6908	0.43353
Scaffold11345	1605	1633	0.0084	0.186379	5	0.63343	0.44705
scaffold11289	217	240	0.0035	0.194667	5	0.45653	0.26187
scaffold11289	246	265	0.048	0.117709	7	0.66171	0.54401
scaffold11289	267	289	0.0026	0.258575	5	0.682	0.42342
scaffold2129	936	967	0.036	0.11822	5	0.1936	0.075379
scaffold2129	974	989	0.029	0.204412	5	0.36222	0.15781
scaffold889	1472	1502	7.1e-06	0.134902	9	0.17182	0.036913
scaffold889	2823	2839	0.0084	0.168557	5	0.77371	0.60516
scaffold889	3128	3144	0.00024	0.231252	5	0.58598	0.35473
scaffold889	3287	3491	2.2e-05	0.1746	27	0.23296	0.13419
scaffold889	3735	3751	0.0023	0.265121	5	0.56855	0.30343
scaffold889	3919	3940	0.0035	0.139418	5	0.32702	0.1876
scaffold889	5082	5111	0.00046	0.141253	5	0.17424	0.032988
scaffold889	7716	7727	0.019	0.14505	5	0.28233	0.13728
scaffold889	8241	8250	0.0095	0.23088	5	0.47467	0.24379
scaffold889	15634	15676	0.0075	-0.160168	5	0.085324	0.24549
scaffold889	15733	15746	0.0075	0.168925	5	0.25902	0.090094
scaffold889	16339	16374	8e-06	0.140054	7	0.20349	0.063431
scaffold889	17222	17311	0.015	0.114749	20	0.1406	0.16773
scaffold889	18025	18133	0.0049	-0.117746	13	0.081378	0.16609
scaffold889	18161	18186	0.00021	0.126608	5	0.14373	0.017126
scaffold889	18335	18355	0.00021	0.170238	5	0.1978	0.027558
scaffold889	18534	18552	0.019	0.155511	5	0.30269	0.14718
scaffold889	18751	18764	0.0035	0.25985	5	0.4946	0.23475
scaffold889	18938	18950	0.0066	-0.202473	5	0.059394	0.26187
scaffold889	19357	19404	0.003	0.218674	11	0.29197	0.13991
scaffold889	19656	19687	0.0039	0.179933	11	0.34939	0.21261
scaffold889	19697	19728	0.00033	0.142333	5	0.2242	0.081867
scaffold889	19856	19968	0.0047	0.115625	20	0.24459	0.14335
scaffold889	20264	20276	0.0084	0.189533	5	0.63267	0.44313
scaffold889	20282	20296	0.00062	0.307758	5	0.58613	0.27838
scaffold889	20571	20606	0.00084	0.305535	5	0.79947	0.49393
scaffold2017	4815	4957	0.0059	0.16581	28	0.39711	0.29626
scaffold2017	5485	5509	0.0026	0.163933	5	0.51673	0.3528
scaffold2017	6734	6753	0.011	0.1942	5	0.69687	0.50267
scaffold2017	10025	10042	0.00062	0.247467	5	0.63147	0.384
scaffold2017	10237	10275	0.015	0.15396	5	0.64103	0.48707
scaffold2017	10390	10404	7.5e-05	0.219733	5	0.86073	0.641
scaffold2017	11244	11267	0.014	0.115526	5	0.19786	0.082333
scaffold2017	12368	12403	0.0051	0.109133	5	0.121	0.011867
scaffold2017	14572	14599	2.6e-05	0.213353	5	0.2304	0.017049
scaffold2017	16357	16373	0.002	-0.194608	5	0.097792	0.2924
scaffold2017	16484	16504	0.017	0.225333	5	0.654	0.42867
scaffold2017	22265	22439	8.7e-05	0.142175	40	0.61799	0.50184
scaffold2017	22448	25086	0.0016	-0.116167	522	0.038528	0.044822
scaffold2017	25317	25332	0.0066	0.1068	5	0.18867	0.081867
scaffold2017	27280	27286	0.017	-0.182288	5	0.076263	0.25855
scaffold2017	27295	27320	0.0058	0.205105	5	0.62429	0.41918
scaffold2017	36026	36172	0.0063	0.108089	44	0.16794	0.12576
scaffold2017	36172	36192	0.0066	0.112733	5	0.15233	0.0396
scaffold2017	37250	37267	0.0026	0.108	5	0.21093	0.10293
scaffold2017	38088	38298	3.3e-06	0.153602	39	0.4256	0.2937
scaffold2017	38299	38327	0.0045	0.270467	5	0.51607	0.2456
scaffold2017	38355	38382	0.0013	0.148137	5	0.4498	0.30167
scaffold2017	44060	44075	0.00084	-0.113533	5	0.0538	0.16733
scaffold2017	44434	44452	5.7e-06	0.160292	8	0.19008	0.029792
scaffold2017	45515	45522	0.017	0.146533	5	0.23547	0.088933
scaffold2017	45584	45601	0.00024	-0.134666	5	3.3333e-07	0.13467
scaffold2017	55419	55429	0.012	0.1256	5	0.27753	0.15193
scaffold2017	55652	55716	0.00017	0.180444	17	0.57725	0.42212
scaffold2017	56627	56641	0.0039	0.107133	5	0.1684	0.061267
scaffold2017	60969	60988	0.002	0.130514	5	0.27131	0.1408
scaffold2017	61191	61209	0.0023	0.184112	5	0.44525	0.26114
scaffold2017	61240	61282	2.9e-07	-0.186655	10	0.24951	0.43616
scaffold1641	19251	19287	0.014	0.100848	5	0.15786	0.057015
scaffold1769	1057	1075	0.0023	0.196732	5	0.73107	0.53434
scaffold1769	1086	1148	0.00021	0.172425	18	0.4166	0.26358
scaffold1769	1377	1422	0.0084	-0.194533	5	0.3798	0.57433
scaffold1769	2359	2381	0.0075	0.148386	5	0.41405	0.26567
scaffold1769	2517	2566	4.3e-07	0.126046	16	0.19113	0.065085
scaffold1769	3968	4160	0.0057	0.131125	33	0.40426	0.34212
scaffold1689	2408	2518	2.4e-06	0.154927	7	0.17062	0.015697
scaffold1689	3332	3343	0.029	-0.109111	5	0.12733	0.23644
scaffold1689	7537	7559	0.011	0.112769	5	0.15548	0.042709
scaffold1689	7587	7601	0.0017	0.141032	5	0.21969	0.078662
scaffold2849	23582	23595	0.0066	-0.12098	5	0.019733	0.14071
scaffold1817	3992	4009	0.00011	0.255	5	0.5166	0.2616
scaffold1817	4016	4040	0.0011	0.178533	5	0.52047	0.34193
scaffold1817	4704	4718	0.015	-0.118515	5	0.19268	0.3112
scaffold1817	6308	6321	0.0011	-0.155667	5	0.25367	0.40933
scaffold1817	6372	6464	0.00084	0.115455	30	0.5391	0.41246
scaffold1817	8659	8693	0.044	0.157133	5	0.58947	0.43233
scaffold1817	17913	17922	0.019	-0.123467	5	0.050133	0.1736
scaffold1817	17975	17999	0.0035	-0.139267	5	0.12693	0.2662
scaffold1817	19399	19457	0.0084	0.1308	13	0.29019	0.17423
scaffold1817	20788	20810	0.00062	-0.223411	5	0.072377	0.29579
scaffold1817	22553	22567	0.00098	-0.1008	5	0.089067	0.18987
scaffold1817	22874	22903	0.00015	-0.1232	12	0.072161	0.19536
scaffold1817	23035	23047	0.015	0.127543	5	0.16728	0.039733
scaffold1817	23065	23077	0.024	0.133711	5	0.16424	0.030533
scaffold1817	23177	23185	0.021	-0.119	5	0.16727	0.28627
scaffold1817	23260	23303	0.04	0.121	12	0.25625	0.16283
scaffold1817	25520	25554	0.0051	0.166667	5	0.68713	0.52047
scaffold1817	25561	25589	0.0045	0.175667	5	0.8314	0.65573
scaffold1817	25632	25646	0.026	0.185333	5	0.83233	0.647
scaffold1817	25697	25708	0.0075	0.1304	5	0.82293	0.69253
scaffold1817	34726	34742	0.002	0.242257	5	0.53849	0.29623
scaffold1817	34910	34943	0.00044	0.135231	12	0.34798	0.21275
scaffold1817	35217	35237	0.0084	0.160734	5	0.39893	0.2382
scaffold1817	37517	37538	0.0058	0.167	5	0.51367	0.34667
scaffold1817	45420	45446	0.00062	-0.228098	5	0.18094	0.40904
scaffold1817	45496	45512	0.00017	0.162938	5	0.20893	0.045995
scaffold2665	255	279	0.013	0.107288	7	0.16371	0.056426
scaffold969	2436	4963	0.023	-0.100613	646	0.088882	0.084686
scaffold969	8094	8114	0.00028	0.148453	8	0.19899	0.050542
scaffold969	12365	12380	0.0013	-0.159467	5	0.028	0.18747
scaffold969	13002	13022	0.00017	0.222267	5	0.43913	0.21687
scaffold9	1077	1112	0.00062	-0.244124	5	0.068179	0.3123
scaffold9	7104	7124	0.0045	0.107733	5	0.19707	0.089333
scaffold9	7140	7157	0.00011	0.2066	5	0.3092	0.1026
scaffold9	10750	10799	0.0021	0.181889	18	0.4095	0.29813
scaffold9	10894	10922	0.0011	0.122	5	0.22667	0.10467
scaffold9	11203	11295	0.0015	0.103667	21	0.17457	0.097587
scaffold9	17412	17421	0.00024	0.108335	5	0.11687	0.0085333
scaffold9	17505	17516	0.00033	0.126411	5	0.12641	3.3333e-07
scaffold9	21826	21834	0.0095	-0.252254	5	0.014154	0.26641
scaffold9	21882	21893	0.0066	-0.264307	5	0.095377	0.35968
scaffold9	29803	30036	0.007	-0.105657	40	0.021458	0.11379
scaffold9	33997	34020	8.9e-05	0.151678	5	0.15954	0.0078667
scaffold9	34494	34509	1.4e-06	-0.147178	8	0.017144	0.16432
scaffold9	34529	34543	0.00098	0.112451	5	0.13263	0.020183
scaffold9	36713	36736	0.0013	0.237781	5	0.52121	0.28343
scaffold9	39163	39182	9.7e-05	-0.115835	8	0.063807	0.17964
scaffold9	56887	57233	0.0034	0.1066	73	0.30752	0.25718
scaffold9	61607	61630	4.4e-05	0.406756	5	0.50242	0.095668
scaffold9	62645	62703	0.01	0.104167	12	0.13219	0.073167
scaffold9	62854	63004	0.015	0.1142	29	0.29762	0.24731
scaffold9	63004	63041	0.014	0.148	5	0.5802	0.4322
scaffold9	73846	73868	0.036	0.152036	5	0.58066	0.42862
scaffold9	73906	73914	0.029	-0.120083	5	0.2394	0.35949
scaffold9	73966	73989	0.014	0.201733	5	0.47633	0.2746
scaffold9	74386	74406	0.015	0.2188	5	0.63053	0.41173
scaffold9	77213	77297	0.037	0.107511	38	0.25918	0.16788
scaffold9	77475	77541	0.0032	-0.157288	20	0.23815	0.36672
scaffold9	81825	81835	0.012	0.1168	5	0.2746	0.1578
scaffold9	81913	81958	0.00023	0.103549	17	0.22627	0.12273
scaffold9	89036	89056	0.0075	0.1466	5	0.22033	0.073733
scaffold9	90255	90332	0.017	0.2022	16	0.59669	0.4234
scaffold9	90665	90707	0.00062	0.1304	16	0.32296	0.24771
scaffold9	91087	91112	0.0045	0.220962	5	0.53187	0.3109
scaffold9	91120	91132	0.014	-0.119911	5	0.1632	0.28311
scaffold9	97348	97381	4.8e-06	0.247061	11	0.62424	0.37718
scaffold9	97446	97458	0.002	0.178	5	0.32293	0.14493
scaffold9	110851	110986	0.00029	0.108022	15	0.35589	0.24787
scaffold9	112264	112329	0.036	0.131793	13	0.25446	0.1487
scaffold9	112470	112533	0.00053	0.227421	5	0.40938	0.18196
scaffold9	112715	112737	0.00039	0.128733	5	0.17713	0.0484
scaffold9	114641	114653	0.044	0.118667	5	0.4056	0.28693
scaffold9	115658	115669	0.00046	0.1424	5	0.1892	0.0468
scaffold9	121895	121903	0.024	0.1	5	0.18287	0.082867
scaffold9	123416	123425	0.0017	0.103733	5	0.14113	0.0374
scaffold9	124630	124646	0.0045	0.2102	5	0.36973	0.15953
scaffold9	124809	124828	0.0066	-0.188867	5	0.33027	0.51913
scaffold9	125124	125166	2.4e-05	0.12769	14	0.20119	0.0735
scaffold9	129834	133469	2.4e-05	0.172171	920	0.073603	0.058245
scaffold9	133472	133495	0.0026	0.1354	5	0.27273	0.13733
scaffold9	133528	133560	0.021	0.1008	5	0.44727	0.34647
scaffold9	133743	133756	0.015	0.158267	5	0.583	0.42473
scaffold9	135221	135239	0.0026	0.1284	5	0.261	0.1326
scaffold9	135305	135320	0.0011	-0.14876	5	0.0984	0.24716
scaffold9	135456	135473	0.0015	-0.105067	5	0.039333	0.1444
scaffold9	137322	137347	0.0084	0.270107	5	0.52377	0.25366
scaffold9	139722	139732	0.0066	0.206609	5	0.77114	0.56453
scaffold9	143606	143620	0.00021	-0.166758	5	0.017243	0.184
scaffold9	179829	179846	0.0058	0.1172	5	0.19393	0.076733
scaffold9	190946	190956	0.012	0.121267	5	0.22467	0.1034
scaffold9	192731	192748	0.002	0.198133	5	0.34947	0.15133
scaffold9	192758	192772	0.0075	0.101733	5	0.25147	0.14973
scaffold9	199389	199402	0.0095	-0.15964	5	0.081667	0.24131
scaffold9	199569	199584	7.5e-05	0.413467	5	0.6652	0.25173
scaffold9	211991	212006	0.017	0.113	5	0.8626	0.7496
scaffold9	215446	215458	0.0013	-0.209162	5	0.485	0.69416
scaffold9	215748	215841	0.0023	0.3144	5	0.74947	0.43507
scaffold9	217651	217663	0.0035	-0.217883	5	0.081733	0.29962
scaffold9	225229	225264	0.00033	0.180133	5	0.23247	0.052333
scaffold9	233580	234034	0.0023	0.176467	88	0.10665	0.079708
scaffold9	234037	234050	0.024	0.183533	5	0.7702	0.58667
scaffold9	234089	234107	0.0075	0.150667	5	0.8504	0.69973
scaffold9	234965	234990	0.00015	0.24315	5	0.569	0.32585
scaffold9	237727	237741	0.0013	0.169333	5	0.28427	0.11493
scaffold9	237786	237820	7.2e-07	0.202741	9	0.54815	0.34541
scaffold9	238785	238811	0.033	0.144933	5	0.7308	0.58587
scaffold9	238931	238993	0.004	0.18681	18	0.6598	0.52743
scaffold9	240705	240776	0.015	0.192574	5	0.38515	0.19258
scaffold9	241846	241894	2.6e-06	0.126547	19	0.21253	0.085985
scaffold9	241933	241942	0.0066	0.147179	5	0.2588	0.11162
scaffold9	243375	243389	0.00039	-0.233616	5	0.13293	0.36655
scaffold9	243763	243772	0.012	0.142413	5	0.19793	0.055521
scaffold9	244863	244891	0.0011	0.109606	11	0.31661	0.207
scaffold9	245763	245782	0.017	0.186	5	0.4234	0.2374
scaffold9	246519	246545	0.0058	0.243362	5	0.27139	0.028031
scaffold1513	1650	1657	3.1e-06	0.173066	5	0.17307	3.3333e-07
scaffold1513	13854	13931	7.5e-05	0.327771	15	0.34731	0.14339
scaffold1513	14104	14118	5.3e-05	-0.235946	5	0.056477	0.29242
scaffold1513	23078	23096	0.015	0.1432	5	0.22453	0.081333
scaffold1513	23212	23231	0.024	-0.162866	5	0.11847	0.28133
scaffold1513	24329	24410	0.0026	0.106867	13	0.17946	0.083128
scaffold1513	26456	26495	0.0051	0.181015	5	0.39858	0.21756
scaffold1513	27201	27221	0.024	0.163467	5	0.68133	0.51787
scaffold1513	27284	27304	0.0039	0.175143	5	0.84194	0.6668
scaffold1513	41830	41866	0.0039	-0.104418	5	0.060467	0.16488
scaffold1513	41971	41988	0.0023	0.238533	5	0.61187	0.37333
scaffold1513	43783	43801	0.00072	-0.112333	5	0.11053	0.22287
scaffold1513	44346	44352	0.0045	-0.150933	5	0.2418	0.39273
scaffold1513	44790	44803	0.0095	-0.211533	5	0.25673	0.46827
scaffold1513	44881	44897	0.012	0.154133	5	0.3514	0.19727
scaffold1513	48693	48709	7.7e-07	0.133238	7	0.15	0.016762
scaffold1513	50769	50783	0.0035	0.107621	5	0.16402	0.0564
scaffold1513	52127	52145	4.6e-06	0.184067	5	0.29433	0.11027
scaffold1513	57863	57878	0.04	-0.113733	5	0.10033	0.21407
scaffold1513	57994	58005	0.0084	0.231733	5	0.48593	0.2542
scaffold1513	64479	64519	4.6e-05	-0.163306	9	0.12074	0.28405
scaffold1513	66345	66357	0.0023	0.136133	5	0.30327	0.16713
scaffold1513	72673	72692	0.0075	0.1074	5	0.17613	0.068733
scaffold1433	36805	36950	0.011	-0.152084	5	0.049423	0.20151
scaffold1433	64173	64187	0.015	0.159067	5	0.29873	0.13967
scaffold1433	73015	73030	0.0051	-0.127098	5	0.023389	0.15049
scaffold4465	278	292	0.0026	0.159536	5	0.21727	0.057733
scaffold1441	575	649	2.6e-06	0.318908	10	0.67216	0.35325
scaffold1441	5568	5590	0.00024	-0.144186	5	0.027867	0.17205
scaffold1441	6373	6386	0.014	0.142888	5	0.2074	0.064512
scaffold1441	6802	6828	0.0015	0.13203	5	0.1679	0.035867
scaffold1441	7013	7029	0.029	0.1296	5	0.2926	0.163
scaffold1441	7457	7731	0.002	0.143579	70	0.46085	0.3953
scaffold1441	20303	20319	0.0015	0.276847	5	0.64513	0.36829
scaffold1441	20712	20764	0.00062	0.105564	5	0.12892	0.02336
scaffold1441	24667	24768	8.1e-06	0.160725	21	0.40922	0.2485
scaffold1441	34251	34275	0.0026	-0.113556	6	0.1175	0.23106
scaffold1441	35369	35387	0.0035	0.1338	5	0.15333	0.019533
scaffold1441	42679	42732	0.0047	0.103718	15	0.24024	0.13653
scaffold7713	4903	4994	2.3e-06	0.117252	28	0.21822	0.10096
scaffold2369	1685	1697	0.0051	0.245773	5	0.50551	0.25973
scaffold2369	4575	4591	0.0066	0.117933	5	0.1992	0.081267
scaffold2369	23795	23907	0.00084	0.101267	30	0.17058	0.1078
scaffold2369	24580	24609	0.0011	0.255732	5	0.44787	0.19213
scaffold2369	25630	25662	0.003	0.187467	5	0.5598	0.37233
scaffold2369	39960	39968	4.4e-05	0.188267	5	0.24633	0.058067
scaffold2369	40021	40052	0.0066	0.1598	5	0.35687	0.19707
scaffold2369	41667	41691	0.029	-0.152733	5	0.0302	0.18293
scaffold2369	48311	48321	0.0012	0.114095	7	0.12533	0.011238
scaffold2369	61062	61590	0.00092	0.180355	97	0.073364	0.040711
scaffold2369	61597	61617	0.012	-0.11083	5	0.0074001	0.11823
scaffold2369	65795	65810	0.0095	0.1026	5	0.15673	0.054133
scaffold2369	82702	82718	0.0075	-0.118533	5	0.12873	0.24727
scaffold2369	82724	82785	5e-07	0.158688	16	0.40102	0.24233
scaffold2369	89637	89656	0.014	0.106047	5	0.12028	0.01423
scaffold2369	90922	90973	0.0014	-0.102889	17	0.046725	0.11006
scaffold2369	91695	91709	0.003	-0.135867	5	0.088733	0.2246
scaffold2369	94851	94865	0.0019	-0.107982	7	0.017571	0.12555
scaffold8937	239	248	1.2e-05	0.216933	5	0.4858	0.26887
scaffold8937	248	335	0.0011	0.132444	16	0.27484	0.1875
scaffold9241	933	958	0.002	0.130433	5	0.16442	0.033985
scaffold9241	1080	1109	0.021	-0.104169	5	0.025323	0.12949
Scaffold9553	61	85	0.00011	0.289472	7	0.94851	0.65904
Scaffold9881	417	471	0.012	-0.117778	10	0.31472	0.43249
Scaffold11769	134	152	3.1e-06	0.318773	5	0.44732	0.12855
Scaffold11769	346	479	1.4e-05	0.202094	28	0.15452	0.088061
scaffold11737	684	719	0.0045	0.117918	5	0.15131	0.033391
scaffold6833	69	229	0.033	-0.11794	20	0.33726	0.39739
scaffold6833	421	435	1.5e-05	0.114765	5	0.11477	3.3333e-07
scaffold6833	495	511	0.0017	0.106783	5	0.13591	0.029128
scaffold6833	600	618	0.00046	-0.113941	5	0.040088	0.15403
scaffold6833	1472	1522	0.0013	0.230925	15	0.24894	0.079053
scaffold6833	7499	7511	0.04	0.153329	5	0.33178	0.17845
scaffold6833	10220	10261	6.6e-05	0.170333	10	0.43173	0.2614
scaffold2937	3761	3794	0.0036	0.162258	8	0.38129	0.21903
scaffold2937	4274	4313	0.0078	0.112083	8	0.772	0.65992
scaffold2937	10360	10436	8.9e-05	0.164694	12	0.67506	0.51036
scaffold2937	26790	26841	0.0089	-0.118067	17	0.25706	0.3532
scaffold2937	26852	31736	0.0036	0.149147	1312	0.02028	0.015426
scaffold2937	31739	31751	5.3e-05	0.227977	5	0.26022	0.032245
scaffold2937	31800	31879	2.2e-05	0.275732	17	0.41706	0.21591
scaffold2937	32690	32712	0.029	0.179	5	0.52893	0.34993
scaffold2937	33056	33398	0.019	0.124048	70	0.041259	0.023143
scaffold2937	34600	34690	0.00037	0.168733	17	0.57451	0.43184
scaffold2937	52898	52918	4.9e-05	0.100292	8	0.13533	0.035042
scaffold2937	53341	53351	0.021	-0.110067	5	0.11067	0.22073
scaffold2937	63048	63061	0.00046	0.106333	5	0.8188	0.71247
scaffold2937	69438	69556	0.0013	-0.1246	35	0.078971	0.13818
scaffold2937	77044	77098	0.0097	0.117667	9	0.74222	0.62456
scaffold7497	2311	2331	4.4e-06	0.263527	7	0.65731	0.39378
scaffold7497	2355	2369	0.00072	0.276346	5	0.41301	0.13667
scaffold7497	3345	3366	0.0017	-0.106067	5	0.0096667	0.11573
scaffold7497	7015	7079	0.00063	0.181593	9	0.68796	0.50637
scaffold7497	7181	7192	0.002	0.260787	5	0.62513	0.36435
scaffold7921	1389	1405	0.015	0.276375	5	0.56035	0.28397
scaffold7921	1459	1512	0.0084	-0.11001	5	0.06114	0.17115
scaffold9337	509	523	0.0058	-0.239951	5	0.23965	0.4796
scaffold9337	1103	1167	1.8e-05	-0.102717	20	0.077383	0.1801
scaffold9337	1185	1195	0.0066	0.1386	5	0.20133	0.062733
scaffold10777	551	567	0.0035	0.1562	5	0.1562	1.3333e-07
scaffold10809	529	569	0.0017	0.2375	10	0.5935	0.356
scaffold11305	475	486	0.015	-0.148117	5	0.062683	0.2108
Scaffold11497	845	874	0.012	0.175267	5	0.37853	0.20327
scaffold2137	30301	30322	0.0045	0.143867	5	0.30593	0.16207
scaffold2137	34802	35134	0.0006	0.11081	68	0.082593	0.051299
scaffold2137	40696	40724	0.0026	0.1458	5	0.86153	0.71573
scaffold2137	41417	41444	0.0023	0.17166	5	0.47373	0.30207
scaffold2137	41697	41792	5.3e-07	0.134573	25	0.32156	0.18699
scaffold2137	41934	41951	0.014	0.145267	5	0.40147	0.2562
scaffold2137	41981	41989	0.0035	0.1138	5	0.23913	0.12533
scaffold2137	41998	42017	0.00098	0.185467	5	0.34233	0.15687
scaffold2137	42110	42142	0.0035	0.255067	5	0.5106	0.25553
scaffold2137	42205	42222	0.00098	0.20024	5	0.33137	0.13113
scaffold2137	42242	42281	0.0013	0.131225	5	0.28822	0.157
scaffold2137	42302	42317	0.0011	0.239388	5	0.47326	0.23387
scaffold2137	44008	44022	0.0039	-0.11	5	0.054467	0.16447
scaffold2137	44381	44410	0.0039	0.192733	5	0.70033	0.5076
scaffold2137	44508	44529	0.0045	0.191133	5	0.7014	0.51027
scaffold2137	46675	46693	0.0066	0.168523	5	0.35538	0.18686
scaffold2137	48265	48278	0.0095	0.1908	5	0.35427	0.16347
scaffold2137	56015	56039	0.014	0.1164	5	0.70967	0.59327
scaffold633	1972	1991	4.4e-05	-0.146282	5	0.012134	0.15842
scaffold633	2034	2053	0.024	-0.121699	5	0.16383	0.28553
scaffold633	2071	2089	0.0035	-0.153653	5	0.30095	0.4546
scaffold633	2215	2241	0.012	0.121762	5	0.1817	0.059934
scaffold633	7285	7581	2.4e-05	0.141007	80	0.061086	0.038556
scaffold633	7587	7667	0.00015	0.110681	5	0.11068	6.6667e-08
scaffold913	2088	2106	0.021	0.1518	5	0.33747	0.18567
scaffold913	2122	2191	2.9e-06	0.186185	19	0.45842	0.30023
scaffold913	2195	2205	3.7e-06	0.263133	5	0.55253	0.2894
scaffold913	2207	2877	0.0001	0.109873	167	0.092488	0.074746
scaffold913	3809	3830	0.00017	0.277445	5	0.46291	0.18547
scaffold913	4692	4708	0.00084	-0.1164	5	0.0774	0.1938
scaffold913	4956	4977	0.0035	0.109733	5	0.17467	0.064933
scaffold913	11647	11795	0.003	0.157733	31	0.38373	0.32395
scaffold913	11984	12003	0.0075	-0.133573	5	0.016349	0.14992
scaffold913	15771	15786	0.00033	0.2172	5	0.671	0.4538
scaffold913	15954	16023	0.0024	0.166111	20	0.61837	0.50838
scaffold913	16044	16083	0.00059	0.187778	15	0.54982	0.39976
scaffold913	18857	18874	0.012	0.1022	5	0.2194	0.1172
scaffold913	18928	18953	0.017	-0.121333	5	0.18453	0.30587
scaffold913	18986	18998	0.029	-0.190867	5	0.307	0.49787
scaffold913	21013	21036	3.1e-05	0.105476	7	0.13595	0.030476
scaffold913	30274	30282	0.017	0.139713	5	0.23978	0.10007
scaffold913	30479	30525	7.5e-05	-0.148467	5	0.0382	0.18667
scaffold913	33873	33891	0.0095	0.1848	5	0.47533	0.29053
scaffold913	36331	36354	0.00021	0.238733	5	0.5412	0.30247
scaffold913	37962	37982	0.00062	-0.25426	5	0.42712	0.68138
scaffold913	38151	38166	0.011	-0.145726	5	0.11331	0.25904
scaffold913	62425	62535	5.7e-05	0.15825	24	0.68479	0.51749
scaffold913	62547	62575	0.026	0.130067	5	0.4716	0.34153
scaffold913	82245	82331	0.001	0.104407	22	0.16327	0.090167
scaffold913	91125	91143	0.0084	0.102733	5	0.17373	0.071
scaffold913	91617	91661	1e-05	-0.102476	7	0.037857	0.14033
scaffold913	91809	91849	0.00062	0.160792	14	0.3845	0.20833
scaffold913	92176	92185	0.0075	-0.208867	5	0.16067	0.36953
scaffold913	92562	92573	0.00039	0.1176	5	0.19147	0.073867
scaffold913	93602	93612	0.00053	0.142	5	0.205	0.063
scaffold913	93693	93757	0.0099	0.116667	13	0.40797	0.32587
scaffold913	96989	97011	0.0023	-0.228116	5	0.15582	0.38393
scaffold913	102338	102395	0.0001	0.105472	12	0.17603	0.070556
scaffold913	110578	110596	0.0084	0.225498	5	0.54247	0.31697
scaffold913	110597	110628	0.0026	0.219828	5	0.60587	0.38604
scaffold913	110677	111980	0.031	0.163358	240	0.028347	0.02067
scaffold913	118198	118217	0.002	0.151933	5	0.26287	0.11093
scaffold913	118276	118294	0.0066	0.109733	5	0.21	0.10027
scaffold913	118395	118427	0.0011	0.130467	12	0.22264	0.097806
scaffold913	118726	118741	0.011	0.12513	5	0.21313	0.088
scaffold913	119126	119205	0.0023	-0.156651	5	0.02492	0.18157
scaffold913	120451	120481	0.012	0.1256	5	0.20633	0.080733
scaffold913	123490	123503	0.003	0.110867	5	0.19973	0.088867
scaffold913	123512	123527	0.04	0.1194	5	0.36847	0.24907
scaffold913	124795	124824	0.021	0.130333	5	0.1774	0.047067
scaffold913	125051	125075	0.0015	0.132667	5	0.2244	0.091733
scaffold913	125591	125758	0.0095	0.117733	43	0.21923	0.17787
scaffold913	125768	125787	0.00033	0.114667	5	0.21067	0.096
scaffold913	127316	127333	0.0058	0.1206	5	0.27107	0.15047
scaffold913	127688	129081	4e-05	0.138593	353	0.1456	0.11787
scaffold913	137147	137164	0.00072	-0.1172	5	0.026733	0.14393
scaffold913	142495	142513	0.00034	0.172	7	0.2659	0.093905
scaffold913	143300	143312	0.0011	0.239178	5	0.71911	0.47993
scaffold913	143349	143458	0.0039	0.268789	26	0.30972	0.18751
scaffold913	145919	145931	0.0026	0.2172	5	0.37567	0.15847
scaffold3737	1421	1665	0.00053	-0.139221	49	0.31651	0.31649
scaffold3737	2096	2111	0.0013	0.193867	5	0.34207	0.1482
scaffold3737	2117	2138	7.5e-05	0.2722	5	0.5174	0.2452
scaffold3737	4323	4416	0.0017	-0.136725	5	0.0072667	0.14399
scaffold3737	5672	5946	5.9e-05	0.189095	49	0.55406	0.44253
scaffold3737	6156	6169	0.017	0.127133	5	0.31007	0.18293
scaffold3737	6454	6570	0.0017	0.108833	31	0.30881	0.31289
scaffold3737	7619	7960	0.00026	0.216542	40	0.32733	0.27543
scaffold3737	10916	11077	0.029	0.156667	35	0.67887	0.59747
scaffold3737	12502	12508	0.021	0.126933	5	0.23467	0.10773
scaffold3737	14820	14833	0.0084	0.105776	5	0.76244	0.65667
scaffold3737	19399	19411	0.012	0.164361	5	0.93333	0.76897
scaffold3737	22719	22733	0.00062	0.217867	5	0.68667	0.4688
scaffold3737	24128	24182	0.0066	0.143556	12	0.52938	0.38583
scaffold3737	29871	29907	0.003	0.102704	9	0.61607	0.51337
scaffold3737	73355	73484	1.8e-05	-0.327094	10	0.31719	0.64429
scaffold497	1660	1667	0.049	0.132733	5	0.34387	0.21113
scaffold497	2511	2531	0.0058	0.169533	5	0.38593	0.2164
scaffold497	3113	3126	0.0039	0.127467	5	0.1876	0.060133
scaffold497	4664	4744	2.4e-06	0.130286	14	0.29312	0.16283
scaffold497	4912	4930	0.00053	0.2426	5	0.61427	0.37167
scaffold497	6371	6427	0.00023	-0.194059	7	0.12256	0.31662
scaffold497	30385	30410	0.00098	-0.206933	5	0.17493	0.38187
scaffold497	41972	41983	0.012	0.243733	5	0.5902	0.34647
scaffold497	42742	42748	0.0039	0.204067	5	0.3944	0.19033
scaffold497	43853	43874	0.0035	0.12	5	0.15147	0.031467
scaffold497	46184	46206	0.0015	0.152824	5	0.17102	0.0182
scaffold497	46227	46244	0.00098	0.285957	5	0.33902	0.053067
scaffold497	46258	46375	0.002	0.161133	25	0.29048	0.16007
scaffold497	47526	47559	2.8e-05	0.149714	7	0.22233	0.072619
scaffold497	47994	48008	0.014	0.224965	5	0.71113	0.48617
scaffold497	48151	48165	0.044	0.1682	5	0.58813	0.41993
scaffold497	48188	48206	0.0013	0.187733	5	0.8786	0.69087
scaffold497	64069	64107	0.0023	0.149919	5	0.22673	0.076814
scaffold497	72299	72413	0.0095	0.147725	19	0.44865	0.34388
scaffold497	72451	72507	0.033	0.106533	5	0.3088	0.20227
scaffold497	72802	72815	0.00084	0.195882	5	0.36667	0.17078
scaffold497	73428	73450	0.0084	0.162533	5	0.51333	0.3508
scaffold497	74379	74403	0.0058	0.174691	5	0.47033	0.29564
scaffold497	74787	74796	0.0075	0.144467	5	0.35367	0.2092
scaffold497	77141	77175	3.4e-06	0.120794	9	0.13537	0.014577
scaffold497	80789	80803	0.0075	0.168267	5	0.2762	0.10793
scaffold497	81631	81646	0.0013	0.114505	5	0.13471	0.020205
scaffold497	89078	89138	0.00053	0.238132	16	0.80534	0.65111
scaffold497	92588	92613	0.0084	0.115333	5	0.22853	0.1132
scaffold497	92891	92909	0.00011	0.263474	5	0.42973	0.16626
scaffold497	95299	95330	6.3e-06	0.227316	7	0.32714	0.099827
scaffold497	95369	95385	0.0066	-0.119798	5	0.10533	0.22513
scaffold497	95438	95447	0.00017	-0.153467	5	0.1178	0.27127
scaffold681	36	118	0.0059	-0.107156	24	0.080736	0.12482
scaffold681	118	129	0.00084	-0.177215	5	0.0060667	0.18328
scaffold681	179	197	0.0015	0.174067	5	0.19227	0.0182
scaffold681	1120	1135	0.012	0.139133	5	0.72787	0.58873
scaffold681	1136	1172	0.0066	0.1304	5	0.86527	0.73487
scaffold681	10518	10542	0.00084	0.132954	5	0.15015	0.0172
scaffold681	10664	10704	0.0001	0.254945	7	0.49809	0.24314
scaffold681	12318	12340	0.00012	0.143028	12	0.35122	0.20819
scaffold681	12432	12439	0.014	0.1308	5	0.2814	0.1506
scaffold681	12858	12873	0.019	-0.111189	5	0.022878	0.13407
scaffold681	13966	14000	0.0058	0.179067	5	0.61373	0.43467
scaffold681	19728	19752	0.0051	-0.101733	5	0.0126	0.11433
scaffold681	20012	20029	0.00015	0.1464	5	0.34107	0.19467
scaffold681	30835	30853	0.0017	0.128067	5	0.37033	0.24227
scaffold681	31217	31251	4.5e-05	0.22425	8	0.47804	0.25379
scaffold681	31274	31313	0.00072	-0.161533	14	0.107	0.2076
scaffold681	48165	48177	0.0035	0.188333	5	0.37593	0.1876
scaffold681	48271	48299	0.0058	-0.151533	5	0.44407	0.5956
scaffold681	48361	48387	0.0066	0.213409	5	0.6604	0.44699
scaffold681	48432	48443	0.00053	0.369123	5	0.68213	0.31301
scaffold681	78289	78305	0.0066	0.122733	5	0.2634	0.14067
scaffold681	78376	78573	0.0051	0.100974	48	0.16446	0.10362
scaffold681	78896	78905	0.00028	-0.208267	5	0.12627	0.33453
scaffold681	78957	79089	0.00023	0.185048	37	0.26291	0.16049
scaffold681	79327	79345	0.044	-0.1026	5	0.1108	0.2134
scaffold681	84224	84241	0.00033	-0.122333	5	0.1402	0.26253
scaffold681	84325	84351	0.011	0.1434	5	0.2754	0.132
scaffold681	88524	88544	0.00065	0.149	7	0.18929	0.040286
scaffold681	88563	88574	0.0084	0.111255	5	0.17119	0.059933
scaffold681	92919	93026	0.00041	0.130913	23	0.75058	0.61967
scaffold2409	3634	3641	0.00011	-0.217067	5	0.27313	0.4902
scaffold2409	6325	6361	0.017	-0.117133	5	0.46213	0.57927
scaffold2409	8153	8219	0.012	0.183581	5	0.42218	0.2386
scaffold2409	14402	14439	0.017	0.154733	5	0.48873	0.334
scaffold2409	15472	15494	0.011	0.223	5	0.6206	0.3976
scaffold1865	53	65	0.0017	0.247826	5	0.744	0.49617
scaffold1865	987	1089	0.0075	0.184593	5	0.36727	0.18267
scaffold1865	4293	4306	0.0095	0.115067	5	0.2328	0.11773
scaffold1865	4309	5287	0.0059	0.181952	173	0.16342	0.14313
scaffold1865	6277	6307	0.014	0.113735	5	0.23113	0.11739
scaffold1865	7013	7048	0.00053	0.340197	5	0.54782	0.20762
scaffold1865	7058	7068	0.026	0.122333	5	0.19253	0.0702
scaffold1865	7506	7560	4.2e-08	0.279833	13	0.52008	0.24024
scaffold1865	9033	9077	0.0045	0.166933	5	0.28133	0.1144
scaffold1865	11465	11478	0.0035	0.138076	5	0.32613	0.18806
scaffold1865	16335	16348	0.00053	-0.2406	5	0.1532	0.3938
scaffold1865	21178	21294	3.9e-06	0.144606	25	0.17775	0.083441
scaffold3025	1159	1361	9.5e-05	0.185288	21	0.42511	0.27844
scaffold3025	1362	1373	6.8e-06	0.390041	5	0.52107	0.13103
scaffold3025	3841	3862	0.0011	0.14071	5	0.2006	0.059886
scaffold3025	3909	3919	0.0026	-0.103292	5	0.068003	0.17129
scaffold3025	5902	5912	0.003	0.1257	5	0.1487	0.023
scaffold2697	240	272	0.0005	0.13	11	0.34342	0.21342
scaffold2697	1503	1514	0.003	-0.210446	5	0.063333	0.27378
scaffold2697	1878	1889	0.011	0.309435	5	0.6077	0.29826
scaffold2697	1947	1975	0.00062	0.216566	5	0.26082	0.044253
scaffold2697	6905	6987	0.002	0.11781	23	0.4786	0.37633
scaffold2697	18537	18544	0.0058	0.273333	5	0.42887	0.15553
scaffold2697	19210	19238	0.036	-0.157436	5	0.21214	0.36958
scaffold2697	23308	23412	1.4e-08	0.179671	28	0.52633	0.34665
scaffold2697	26040	26055	0.002	0.10136	5	0.12429	0.022933
scaffold2697	26961	27004	0.012	0.197933	5	0.83047	0.63253
scaffold2697	27858	27879	0.002	-0.1268	5	0.35067	0.47747
scaffold2697	27909	27936	0.0035	0.190533	5	0.60607	0.41553
scaffold2697	30253	30268	0.014	-0.121267	5	0.041667	0.16293
scaffold4697	1286	1299	0.026	0.128267	5	0.4128	0.28453
scaffold4697	1598	1788	0.00048	0.151455	12	0.36509	0.21364
scaffold4697	1863	1894	0.00062	0.29537	5	0.54587	0.2505
scaffold4697	10094	10165	0.0017	-0.294124	5	0.027896	0.32202
scaffold4697	10224	10262	0.0039	0.224031	5	0.42563	0.2016
scaffold4937	358	376	0.021	0.106023	5	0.18716	0.081133
scaffold4937	714	737	0.0045	0.231195	5	0.33623	0.10503
scaffold3073	401	419	0.0099	0.15165	7	0.4006	0.24895
scaffold3073	5526	5543	0.0015	0.1015	5	0.13002	0.028523
scaffold5689	32	62	1e-07	0.357222	9	0.92159	0.56437
scaffold5689	396	494	0.012	0.101734	16	0.52383	0.4221
scaffold5689	503	518	0.019	0.130467	5	0.19353	0.063067
scaffold4961	25483	25514	0.0054	0.233833	8	0.53108	0.29725
scaffold4961	25584	25619	0.0095	0.112223	5	0.18009	0.067867
scaffold4961	29713	29732	0.0035	-0.185271	5	0.23611	0.42138
scaffold985	221	282	0.00046	0.346059	13	0.53803	0.30177
scaffold985	332	365	7.7e-07	0.178448	7	0.23942	0.060972
scaffold985	1707	1754	0.0017	0.164357	13	0.54851	0.38416
scaffold985	6166	6181	0.00028	0.233667	5	0.4984	0.26473
scaffold985	6301	6316	0.00084	0.296467	5	0.5886	0.29213
scaffold985	6442	6456	0.0051	0.215267	5	0.30833	0.093067
scaffold985	6580	6591	4.6e-06	-0.294089	5	0.11034	0.40443
scaffold985	8937	9021	0.0016	0.195174	23	0.29654	0.16691
scaffold985	10023	10034	0.00024	0.265002	5	0.42634	0.16133
scaffold985	10178	10204	0.00011	0.102122	5	0.10212	2e-07
scaffold985	11695	11704	0.00046	0.1972	5	0.4298	0.2326
scaffold985	11776	11792	0.0051	0.177933	5	0.38227	0.20433
scaffold985	12159	12178	0.0051	0.111464	5	0.20473	0.093266
scaffold985	15314	15331	0.00072	0.2608	5	0.602	0.3412
scaffold985	15331	15356	0.0086	0.130381	7	0.35014	0.21976
scaffold985	32734	32754	0.0017	0.200164	5	0.21796	0.0178
scaffold985	37473	37494	6.1e-06	0.141498	6	0.15761	0.016109
scaffold985	37494	37513	0.0075	-0.119381	5	0.097804	0.21719
scaffold985	40297	40334	0.0066	0.234867	5	0.71253	0.47767
scaffold985	49367	49408	0.0017	0.214292	5	0.31199	0.0977
scaffold985	49969	49988	0.00028	0.137986	5	0.16413	0.026148
scaffold985	52819	52837	0.0095	0.11654	5	0.1754	0.05886
scaffold985	53693	53788	0.00053	0.12487	30	0.5101	0.35343
scaffold985	53791	61213	0.0035	-0.207197	1847	0.043962	0.043248
scaffold985	61959	62008	3.4e-05	0.102333	12	0.16414	0.061806
scaffold985	71140	71153	0.0095	0.105742	5	0.15687	0.051133
scaffold985	72031	72051	0.011	0.173467	5	0.30173	0.12827
scaffold985	72089	72125	4.5e-05	0.2285	8	0.63575	0.40725
scaffold985	73641	73716	0.00013	0.131333	15	0.6458	0.44684
scaffold985	76014	76026	0.0075	-0.1244	5	0.3108	0.4352
scaffold985	81836	81866	0.00084	0.1732	5	0.24733	0.074133
scaffold985	88044	88063	0.003	0.192575	5	0.35294	0.16037
scaffold985	95916	95979	0.0015	0.140579	7	0.88672	0.74614
scaffold985	104808	104818	0.0084	-0.175814	5	0.10789	0.28371
scaffold985	110758	110779	0.00039	0.237333	5	0.74187	0.50453
scaffold985	111236	111247	0.0035	-0.1274	5	0.1542	0.2816
scaffold985	111536	111555	0.017	0.164667	5	0.4338	0.26913
scaffold985	117194	117212	0.0039	-0.20129	5	0.73373	0.93502
scaffold985	117926	117952	0.0095	0.106723	5	0.18136	0.074641
scaffold985	118259	118295	0.0035	-0.167725	5	0.059942	0.22767
scaffold985	119759	119775	0.011	0.108534	5	0.18713	0.0786
scaffold985	120999	121018	0.0066	0.105533	5	0.245	0.13947
scaffold985	121374	121390	1.5e-05	0.209922	6	0.27172	0.0618
scaffold985	123165	123177	0.002	0.199739	5	0.25513	0.055389
scaffold985	126678	126699	0.019	0.109	5	0.31933	0.21033
scaffold985	126807	126827	0.024	0.128267	5	0.4276	0.29933
scaffold985	128711	128732	1.4e-05	-0.140219	9	0.036003	0.17622
scaffold985	132236	132299	0.00018	-0.113806	24	0.0095477	0.11121
scaffold985	149359	149378	0.002	0.152333	5	0.4682	0.31587
scaffold985	149445	149461	7.5e-05	0.268733	5	0.43507	0.16633
scaffold985	149591	149645	0.00017	0.167222	13	0.21721	0.084872
scaffold985	152487	152595	0.00065	0.100238	25	0.25628	0.17297
scaffold985	173710	173743	1.4e-06	0.150593	12	0.25081	0.10021
scaffold985	173826	173874	0.0017	0.1135	14	0.19255	0.094405
scaffold985	185088	185195	0.0084	0.139367	17	0.31084	0.21013
scaffold985	185237	185258	0.004	-0.13713	7	0.29605	0.43318
scaffold985	185880	185906	0.00072	0.238111	5	0.50349	0.26538
scaffold985	190264	190282	0.021	0.203252	5	0.41933	0.21608
scaffold985	190595	190633	0.04	0.125667	5	0.286	0.16033
scaffold985	195508	195519	0.0058	0.144667	5	0.28413	0.13947
scaffold985	197926	197940	0.0075	0.147267	5	0.19767	0.0504
scaffold985	199082	199093	0.011	0.125	5	0.21773	0.092733
scaffold985	199428	199485	7.4e-06	0.177073	11	0.38559	0.20852
scaffold985	201912	201929	0.0066	0.184067	5	0.2412	0.057133
scaffold985	201938	201960	0.0013	0.216171	5	0.40517	0.189
scaffold985	202636	202656	0.0013	0.1214	5	0.1994	0.078
scaffold985	202730	202856	0.00073	0.142861	31	0.52429	0.42287
scaffold985	207120	207132	0.0045	0.1158	5	0.2786	0.1628
scaffold985	207225	207240	0.00011	0.1516	5	0.57527	0.42367
scaffold985	207343	207364	5.8e-05	0.162167	8	0.39629	0.23412
scaffold985	207364	207391	0.019	0.102533	5	0.29193	0.1894
scaffold985	207988	208001	0.029	0.124467	5	0.53793	0.41347
scaffold985	229818	229837	0.0011	-0.161667	5	0.0432	0.20487
scaffold985	239640	239659	0.0013	0.156299	5	0.17973	0.023434
scaffold985	240464	240480	0.014	0.116733	5	0.23667	0.11993
scaffold985	240635	240660	0.0058	0.122867	5	0.2218	0.098933
scaffold985	244387	244395	0.0039	0.2392	5	0.6384	0.3992
scaffold985	244558	244569	0.0011	0.2724	5	0.6684	0.396
scaffold985	244608	244629	3.1e-05	0.273533	5	0.8736	0.60007
scaffold985	245908	245935	0.0066	-0.101067	5	0.0292	0.13027
scaffold985	246388	246404	0.026	0.121779	5	0.32019	0.19841
scaffold985	249554	249562	0.0075	0.141867	5	0.28387	0.142
scaffold985	250045	250057	0.0051	0.109533	5	0.1974	0.087867
scaffold985	257979	258032	0.0011	0.126444	13	0.3301	0.23933
scaffold985	258034	258047	0.00053	0.132667	5	0.18253	0.049867
scaffold985	259765	259791	0.0011	0.1632	5	0.83987	0.67667
scaffold985	261510	261519	0.0011	0.157427	5	0.18396	0.026534
scaffold985	262922	262936	0.00024	0.166933	5	0.44453	0.2776
scaffold985	262947	262963	0.0026	0.148133	5	0.489	0.34087
scaffold985	273233	273265	4.6e-06	0.224767	10	0.33717	0.1124
scaffold985	273427	273459	0.003	0.212573	5	0.42824	0.21567
scaffold985	273582	273719	3.1e-05	0.211129	21	0.37431	0.20442
scaffold985	276501	276521	0.003	0.169267	5	0.39153	0.22227
scaffold985	277727	277761	0.00056	0.117333	12	0.20433	0.12381
scaffold985	277774	277888	0.0026	0.194762	29	0.25556	0.2012
scaffold985	278493	278511	0.00053	0.100329	5	0.10986	0.0095333
scaffold985	279613	279624	0.029	-0.108322	5	0.088733	0.19706
scaffold985	280870	280880	0.017	0.186	5	0.4996	0.3136
scaffold985	283717	283781	0.00011	0.233733	13	0.36936	0.18967
scaffold985	284357	284362	0.011	0.124867	5	0.23787	0.113
scaffold985	285053	285077	0.0066	0.16151	5	0.32651	0.165
scaffold985	285092	285112	0.017	-0.103933	5	0.0562	0.16013
scaffold985	285562	285588	0.0013	0.262273	5	0.52727	0.265
scaffold985	285741	285816	0.0072	0.190667	15	0.68516	0.56109
scaffold985	285817	285870	0.026	0.139467	5	0.88073	0.74127
scaffold985	286540	286556	0.0026	0.201933	5	0.38013	0.1782
scaffold985	288172	288193	0.0075	0.1242	5	0.3486	0.2244
scaffold985	288327	288336	0.00033	-0.185	5	0.4486	0.6336
scaffold985	288539	288547	0.00024	-0.180883	5	0.0522	0.23308
scaffold985	291144	291166	0.0015	-0.2642	5	0.3266	0.5908
scaffold985	291241	291254	1.2e-05	-0.326076	5	0.094533	0.42061
scaffold985	291367	291455	0.016	-0.11057	18	0.14004	0.20989
scaffold985	292658	292674	0.019	-0.189543	5	0.36857	0.55812
scaffold985	294144	294165	0.00062	0.145267	5	0.64007	0.4948
scaffold985	294167	294201	0.0017	0.138267	5	0.4722	0.33393
scaffold985	294227	294255	2.7e-06	0.268333	7	0.51043	0.2421
scaffold985	295351	295378	0.011	0.173333	5	0.4178	0.24447
scaffold985	295503	295531	0.029	0.113067	5	0.20467	0.0916
scaffold985	296566	296600	0.021	0.136533	5	0.49	0.35347
scaffold985	296602	296614	0.015	0.123467	5	0.4906	0.36713
scaffold985	298440	298449	0.00028	0.175	5	0.28733	0.11233
scaffold985	298493	298516	0.00024	0.278905	5	0.48727	0.20836
scaffold985	298519	298535	0.003	0.176281	5	0.4616	0.28532
scaffold985	298611	298639	0.003	0.133553	5	0.16689	0.033334
scaffold985	299757	299775	0.00039	-0.133533	5	0.10853	0.24207
scaffold985	300922	302304	0.0012	-0.193362	354	0.21276	0.18762
scaffold985	316067	316080	0.00062	-0.2016	5	0.068867	0.27047
scaffold985	316610	316670	0.0021	0.169	14	0.35714	0.24479
scaffold985	328120	328146	0.00021	0.216438	5	0.31944	0.103
scaffold985	334747	336143	0.0027	0.185955	300	0.045694	0.036926
scaffold985	336149	349109	0.00022	-0.190185	3616	0.091826	0.085992
scaffold985	349116	349204	0.00027	0.218719	21	0.53896	0.3765
scaffold985	351543	351559	0.00072	0.211801	5	0.25187	0.040067
scaffold985	362167	362396	0.028	0.108152	19	0.22111	0.15069
scaffold985	366585	366604	0.024	0.1196	5	0.18813	0.068533
scaffold985	368238	368263	0.021	-0.117514	5	0.048886	0.1664
scaffold985	370323	370405	0.0054	0.149546	20	0.27563	0.17313
scaffold985	370537	370549	0.0017	0.175611	5	0.36127	0.18566
scaffold985	371254	371266	0.0013	0.104567	5	0.1315	0.026933
scaffold985	374498	374523	0.012	0.143133	5	0.39853	0.2554
scaffold985	388744	388759	0.00098	0.1665	5	0.22717	0.060667
scaffold985	389373	389405	1.4e-05	0.115121	11	0.1923	0.077182
scaffold985	389800	389823	8.9e-05	0.2318	5	0.3306	0.0988
scaffold985	411661	411674	0.0035	-0.111267	5	0.14093	0.2522
scaffold985	419020	419030	3.1e-05	0.103735	5	0.11707	0.013333
scaffold985	434364	434384	0.0084	-0.1894	5	0.35413	0.54353
scaffold985	435829	435845	0.0039	-0.177634	5	0.15067	0.3283
scaffold985	435966	435997	0.00046	0.216667	5	0.37627	0.1596
scaffold985	437368	450141	0.00017	0.191994	3227	0.043476	0.039244
scaffold985	450248	450268	0.0017	0.216267	5	0.55013	0.33387
scaffold985	450398	450486	4.6e-10	0.225578	15	0.57962	0.35404
scaffold985	451103	451122	0.00062	-0.110667	5	0.012667	0.12333
scaffold985	461201	461320	9.3e-05	0.133611	35	0.41149	0.28193
scaffold985	464940	464949	6.3e-05	0.18133	5	0.73046	0.54913
scaffold985	466682	466731	0.019	-0.181119	5	0.15437	0.33549
scaffold985	467715	467728	0.00084	-0.154875	5	0.1056	0.26048
scaffold985	469603	469624	0.0026	-0.200934	5	0.1344	0.33533
scaffold985	471856	471905	0.00087	-0.107834	11	0.15701	0.26485
scaffold985	472422	472446	0.00084	-0.306579	5	0.17939	0.48597
scaffold985	472538	472569	0.0095	-0.172681	5	0.4108	0.58348
scaffold985	482885	482898	0.002	0.118733	5	0.215	0.096267
scaffold985	493937	494256	0.0066	-0.112467	24	0.091569	0.12338
scaffold985	498223	498256	0.00089	0.100778	12	0.15403	0.05325
scaffold7041	177	193	0.0013	0.160181	5	0.20138	0.0412
Scaffold7049	580	605	0.00017	0.183656	6	0.18366	3.3333e-07
scaffold1929	4777	4808	0.04	-0.128455	7	0.23829	0.36674
scaffold1929	5369	5404	3.1e-07	0.320485	7	0.54256	0.22207
scaffold1929	6053	6087	0.00098	-0.221784	5	0.079149	0.30093
scaffold1929	6163	6175	0.00024	0.255663	5	0.5602	0.30453
scaffold1929	7799	7811	0.0058	0.179785	5	0.27972	0.099933
scaffold1929	7830	7849	3.7e-06	0.36274	5	0.45021	0.087467
scaffold1929	33070	33085	0.0095	-0.158244	5	0.039023	0.19727
scaffold1929	33152	33191	4.6e-06	0.268069	5	0.26807	3.3333e-07
scaffold1929	35291	35344	0.00021	0.10263	9	0.18844	0.085815
scaffold1929	36263	36280	0.029	0.1222	5	0.25793	0.13573
scaffold1929	36670	36677	0.044	-0.176129	5	0.29569	0.47182
scaffold1929	56091	56115	4.9e-05	0.215385	7	0.34356	0.12818
scaffold1649	1203	1220	0.00024	-0.170881	5	0.046719	0.2176
scaffold1649	10414	10422	3.7e-05	0.181933	5	0.95647	0.77453
scaffold1649	23253	23263	0.003	-0.122978	5	0.023222	0.1462
scaffold1649	23342	23356	0.00072	0.117933	5	0.13213	0.0142
scaffold1649	25237	25337	6.5e-06	0.128958	24	0.28111	0.15215
scaffold1649	25365	25426	0.00054	0.172667	15	0.46671	0.32591
scaffold1649	29543	29666	0.00098	0.154379	23	0.55888	0.44085
scaffold1649	41159	41197	0.017	0.100467	5	0.22627	0.1258
scaffold1649	51687	51704	0.00011	0.139584	5	0.1644	0.024816
scaffold1649	52217	52232	0.00033	0.167333	5	0.6422	0.47487
scaffold1649	52333	52349	0.029	0.146867	5	0.488	0.34113
scaffold1649	52639	52673	0.021	0.141733	5	0.4736	0.33187
scaffold1649	52776	52972	0.042	0.143637	28	0.61596	0.48302
scaffold1649	56875	56883	0.00011	0.278467	5	0.62807	0.3496
scaffold1649	65913	65924	0.029	0.1658	5	0.46633	0.30053
scaffold1649	73355	73420	0.037	0.119222	17	0.72359	0.57929
scaffold1649	73946	74003	0.00062	0.146333	12	0.53908	0.39275
scaffold1649	74122	74139	0.0023	0.2912	5	0.5412	0.25
scaffold1649	74243	74255	0.0011	0.2736	5	0.8104	0.5368
scaffold1649	75625	75645	0.024	0.1302	5	0.1524	0.0222
scaffold1649	79684	79696	0.011	-0.177733	5	0.17287	0.3506
scaffold1649	81579	81718	0.0006	0.1399	39	0.61607	0.53117
scaffold1649	85031	85055	0.00072	0.2786	5	0.74193	0.46333
scaffold1649	85072	85085	0.021	0.129467	5	0.31433	0.18487
scaffold1649	104465	104496	0.0035	-0.121393	5	0.0051333	0.12653
scaffold1649	106681	106697	0.0058	0.215133	5	0.52227	0.30713
scaffold1649	107408	107423	0.0026	0.157733	5	0.3124	0.15467
scaffold1649	107426	107436	0.00021	0.255533	5	0.35733	0.1018
scaffold1649	115407	115429	0.0095	0.212583	5	0.35392	0.14133
scaffold1649	115529	115571	0.002	-0.121401	5	0.078733	0.20013
scaffold1649	115982	115992	0.0017	0.169533	5	0.86593	0.6964
scaffold1649	116602	116650	2.8e-09	0.224604	16	0.55458	0.32998
scaffold1649	116747	116759	0.017	0.133667	5	0.374	0.24033
scaffold1649	125404	125460	0.00098	0.127467	17	0.095098	0.027098
scaffold1649	125647	125662	0.021	0.104467	5	0.18407	0.0796
scaffold1649	132468	132490	0.0011	0.186533	5	0.38907	0.20253
scaffold1649	132502	132514	0.0045	0.152867	5	0.32073	0.16787
scaffold1649	132537	132545	0.024	0.1282	5	0.2994	0.1712
scaffold1649	139055	139134	0.031	-0.103864	28	0.045905	0.11071
scaffold1649	140158	140169	0.00028	-0.127933	5	0.024067	0.152
scaffold1649	140574	140590	0.0026	0.1782	5	0.3586	0.1804
scaffold1649	142376	142398	0.0017	0.190133	5	0.56507	0.37493
scaffold1649	144431	144548	0.0017	0.137846	27	0.57815	0.46956
scaffold1649	149068	149111	9.3e-05	-0.127417	12	0.22383	0.35125
scaffold1649	160129	160265	0.00046	-0.190333	5	0.049254	0.23959
scaffold1649	166015	166069	0.00072	0.172598	7	0.2579	0.085307
scaffold1649	169722	169745	0.003	0.215133	5	0.52587	0.31073
scaffold1649	170646	170665	0.012	-0.134	5	0.2784	0.4124
scaffold1649	172064	172088	6.3e-05	0.300933	5	0.72347	0.42253
scaffold1649	172713	172733	0.0051	0.125067	5	0.26727	0.1422
scaffold1649	179838	179868	0.0075	0.141176	10	0.32784	0.18667
scaffold7425	151	365	0.00084	0.192553	5	0.23496	0.042403
scaffold7425	1012	1034	0.014	-0.233589	5	0.017259	0.25085
scaffold7425	1044	1056	0.014	-0.318424	5	0.15333	0.47176
scaffold7425	1099	1128	2.8e-07	-0.264855	12	0.099194	0.36405
Scaffold7737	391	446	0.00014	-0.165308	9	0.12084	0.28615
scaffold7793	803	818	0.00024	0.309067	5	0.6366	0.32753
scaffold7793	825	1002	0.0012	0.151458	34	0.44487	0.35676
scaffold105	1310	1352	0.002	0.1648	5	0.29427	0.12947
scaffold105	1591	1600	0.015	-0.116733	5	0.0818	0.19853
scaffold105	1780	1798	0.0013	0.118	5	0.13567	0.017667
scaffold105	2018	2026	0.0051	0.114133	5	0.1276	0.013467
scaffold105	6251	6259	0.019	0.127274	5	0.39727	0.26999
scaffold105	9815	9822	0.00039	0.2072	5	0.2072	1.3333e-07
scaffold105	18622	18635	0.00098	0.178333	5	0.93127	0.75293
scaffold105	18816	18829	0.014	0.157825	5	0.19113	0.033308
scaffold105	20022	20034	0.0035	0.1702	5	0.78067	0.61047
scaffold105	20078	20111	2.3e-09	0.2939	10	0.5701	0.2762
scaffold105	21474	21490	0.0011	0.215013	5	0.71615	0.50113
scaffold105	26764	26776	0.00011	-0.2552	5	0.0666	0.3218
scaffold105	27323	27347	6.8e-08	0.37614	10	0.51837	0.14223
scaffold105	27528	27757	0.003	0.110704	46	0.24442	0.18509
scaffold105	29084	29117	0.0023	-0.110292	5	0.060508	0.1708
scaffold105	29878	30055	0.011	0.1	41	0.38639	0.28557
scaffold105	30061	30079	0.00084	0.296477	5	0.6216	0.32512
scaffold105	30080	30099	0.0045	0.159467	5	0.57027	0.4108
scaffold105	30134	30156	0.021	-0.192	5	0.2466	0.4386
scaffold105	36881	36894	1.8e-05	-0.177733	5	0.067867	0.2456
scaffold105	36948	36975	0.00062	0.180267	5	0.53473	0.35447
scaffold105	47393	47432	8.3e-05	0.158842	7	0.34689	0.18805
scaffold105	47558	47569	0.036	-0.134333	5	0.348	0.48233
scaffold105	47934	47957	0.024	-0.104331	5	0.039533	0.14386
scaffold105	48596	48703	0.00028	0.124296	26	0.37878	0.24251
scaffold105	48703	48718	0.0066	0.207267	5	0.3892	0.18193
scaffold905	1656	1673	8.9e-05	0.103546	5	0.12283	0.01928
scaffold905	1720	1738	0.0045	-0.130066	5	0.056099	0.18617
scaffold905	2111	2211	0.0017	-0.186195	18	0.11699	0.22819
scaffold905	13831	13868	2e-05	-0.144295	9	0.019318	0.16361
scaffold905	13900	14011	0.0017	0.173792	19	0.16554	0.11032
scaffold905	27021	27039	0.049	0.1	5	0.26653	0.16653
scaffold905	29808	29836	0.0051	-0.117733	5	0.070533	0.18827
scaffold905	33782	33791	0.00072	-0.102	5	0.022	0.124
scaffold905	33910	33926	0.017	0.1206	5	0.24747	0.12687
scaffold905	37203	37221	0.0095	0.132267	5	0.1952	0.062933
scaffold905	38140	38177	4.6e-06	0.101569	10	0.1327	0.03113
scaffold905	39059	39078	0.0013	0.1102	5	0.15993	0.049733
scaffold905	61582	61604	0.012	-0.166591	5	0.054733	0.22132
scaffold905	63590	63613	0.0024	0.115111	6	0.25483	0.13972
scaffold905	73870	73899	0.0081	0.112805	10	0.33943	0.22663
scaffold905	73945	73965	0.0023	-0.188229	5	0.20967	0.3979
scaffold905	75029	75098	0.014	0.106037	21	0.33551	0.24716
scaffold905	75140	75182	0.0036	0.189556	18	0.4397	0.30631
scaffold905	76432	76455	0.0017	0.111333	5	0.92413	0.8128
scaffold905	81023	81039	0.00098	0.174037	5	0.85473	0.6807
scaffold905	83280	83287	0.00033	0.240333	5	0.48033	0.24
scaffold905	84120	84136	0.0084	0.2084	5	0.58173	0.37333
scaffold905	85385	85468	0.00078	0.149286	18	0.33441	0.23328
scaffold905	85655	85693	0.016	-0.116111	12	0.15719	0.23425
scaffold905	87744	87755	0.003	-0.216073	5	0.36813	0.58421
scaffold905	94015	94072	0.012	0.163378	5	0.16658	0.0032001
scaffold905	97069	97096	8.9e-05	0.150929	5	0.1604	0.0094669
scaffold905	97256	97278	4.9e-05	0.217835	7	0.37523	0.15739
scaffold905	97331	97344	0.014	-0.129533	5	0.4094	0.53893
scaffold905	97367	97382	0.026	0.165133	5	0.3238	0.15867
scaffold905	113398	113420	0.012	0.1096	5	0.19927	0.089667
scaffold905	113848	113874	0.00046	0.111765	5	0.13832	0.026556
scaffold905	114327	114346	0.015	0.120686	5	0.23522	0.11453
scaffold905	126646	126719	0.0058	-0.19798	5	0.12762	0.32561
scaffold905	126763	126775	0.0017	0.118667	5	0.19887	0.0802
scaffold905	128890	128907	0.012	-0.125019	5	0.0556	0.18062
scaffold905	133141	133151	0.0051	0.123023	5	0.16536	0.042333
scaffold905	135049	135070	0.0015	0.154901	5	0.20887	0.053966
scaffold905	150919	150933	0.00098	0.136467	5	0.20727	0.0708
scaffold905	152798	153344	0.018	0.134571	89	0.15792	0.13587
scaffold905	154197	154214	0.00062	-0.124112	5	0.019467	0.14358
scaffold905	154730	154744	0.003	0.144667	5	0.1712	0.026533
scaffold905	161426	161440	0.00039	0.211944	6	0.26361	0.051667
scaffold905	174954	174965	0.0084	0.190933	5	0.4298	0.23887
scaffold905	194793	194803	0.0017	0.186255	5	0.20473	0.018479
scaffold905	195023	195043	0.017	-0.123933	5	0.063333	0.18727
scaffold1273	139	159	0.00011	0.348891	5	0.86263	0.51374
scaffold1273	1027	1058	0.012	0.1574	5	0.7934	0.636
scaffold1273	1843	1854	0.0026	0.1542	5	0.5478	0.3936
scaffold1273	10292	10305	0.0015	-0.163867	5	0.17447	0.33833
scaffold1273	10531	10605	0.0017	0.120286	31	0.33794	0.24333
scaffold1273	10646	10656	7.5e-05	0.194133	5	0.45687	0.26273
scaffold1273	11738	11908	0.0061	0.182593	33	0.63643	0.51476
scaffold1273	24869	24884	0.0051	0.101467	5	0.12707	0.0256
scaffold1273	26603	26610	0.00012	0.3558	5	0.63793	0.28213
scaffold1273	27951	27967	0.0079	0.113722	6	0.43172	0.318
scaffold1273	27969	27981	0.003	0.155133	5	0.44067	0.28553
scaffold1273	28105	28113	0.0039	0.261	5	0.64913	0.38813
scaffold1273	28498	28516	0.012	0.1124	5	0.3764	0.264
scaffold1273	31231	31262	0.0035	0.101467	5	0.89073	0.78927
scaffold1273	31271	31409	0.00013	0.171524	24	0.75451	0.5961
scaffold1273	33750	33780	3.7e-05	0.320648	5	0.61391	0.29327
scaffold1273	34442	34467	7.5e-05	0.1986	5	0.36953	0.17093
scaffold1273	41343	41459	1.1e-09	0.196617	27	0.6957	0.49909
scaffold1273	49576	49635	3.7e-05	0.254556	9	0.63459	0.38004
scaffold1273	50976	50987	0.024	0.230667	5	0.5982	0.36753
scaffold1273	51535	52142	0.013	-0.106952	130	0.052958	0.050959
scaffold1273	55370	55400	0.021	0.1558	11	0.42709	0.29642
scaffold1273	56435	56442	0.019	0.140867	5	0.42333	0.28247
scaffold1273	57367	57400	0.012	-0.186877	5	0.097867	0.28474
scaffold1273	57857	57877	0.0051	0.196067	5	0.45193	0.25587
scaffold1273	57955	57965	0.021	0.1012	5	0.14687	0.045667
scaffold1273	57973	57982	0.002	0.1716	5	0.2352	0.0636
scaffold1273	57985	57993	0.021	0.176	5	0.3378	0.1618
scaffold1273	57998	58011	0.0017	0.156767	5	0.35017	0.1934
scaffold1273	58289	58308	0.0026	0.192026	5	0.65513	0.46311
scaffold1273	58381	58391	0.0035	0.201812	5	0.7074	0.50559
scaffold1273	58394	58401	0.0026	0.265358	5	0.57267	0.30731
scaffold1273	58411	58417	0.0075	0.265967	5	0.50413	0.23817
scaffold1273	58419	60232	4.5e-06	0.173474	412	0.11347	0.10145
scaffold1273	60853	60940	0.023	0.157914	14	0.3972	0.28686
scaffold1273	61002	61015	0.0075	0.188933	5	0.7124	0.52347
scaffold1273	61036	61232	0.00045	0.218333	48	0.50377	0.40755
scaffold1273	61232	61246	0.0084	0.271877	5	0.57828	0.3064
scaffold1273	61541	61558	0.0045	0.146333	5	0.60293	0.4566
scaffold1273	61855	61869	0.00017	0.301	5	0.68267	0.38167
scaffold1273	62992	63023	4.6e-07	0.232033	10	0.7835	0.55147
scaffold1273	64348	64470	0.0015	-0.131704	5	0.054244	0.18595
scaffold1273	65269	65291	0.014	0.202133	5	0.49327	0.29113
scaffold1273	80231	80321	1e-06	0.289612	22	0.59914	0.39226
scaffold1273	80367	80379	0.0045	0.158766	5	0.34543	0.18667
scaffold1273	80465	80480	0.0023	-0.1838	5	0.14707	0.33087
scaffold1273	80494	80503	0.00012	-0.179133	5	0.072133	0.25127
scaffold1273	85076	85110	5.2e-07	0.29972	7	0.43843	0.13871
scaffold1273	86907	86999	0.0079	0.119944	19	0.68853	0.60216
scaffold1273	93371	93393	0.014	0.1162	5	0.20727	0.091067
scaffold1273	94121	94134	0.00062	0.245042	5	0.51057	0.26553
scaffold1273	94160	94202	0.012	0.248796	5	0.43507	0.18627
scaffold1273	94791	94852	0.00012	0.156832	19	0.35726	0.20043
scaffold1273	94946	94964	0.0058	0.164893	5	0.55607	0.39117
scaffold1273	96208	96227	0.002	0.1258	5	0.17107	0.045267
scaffold1273	103811	103842	0.011	0.172867	5	0.45367	0.2808
scaffold1273	103889	103899	0.0015	0.183533	5	0.38627	0.20273
scaffold1273	103911	103922	0.0035	0.145333	5	0.2642	0.11887
scaffold1273	103929	103950	0.0058	0.127133	5	0.21773	0.0906
scaffold1273	104960	105011	0.00014	-0.105215	11	0.051876	0.15709
scaffold1273	106811	106825	0.002	0.1148	5	0.20953	0.094733
scaffold1273	107543	107561	0.017	0.1092	5	0.27407	0.16487
scaffold1273	113166	113174	0.0084	0.122321	5	0.19666	0.074337
scaffold1273	122663	122673	0.015	-0.128744	5	0.097456	0.2262
scaffold1273	123025	123033	0.0084	0.113467	5	0.1566	0.043133
scaffold1273	123167	123180	0.00062	0.105877	5	0.12087	0.014989
scaffold1273	123226	123235	0.014	-0.139716	5	0.028333	0.16805
scaffold1273	127673	127679	0.019	0.126133	5	0.26613	0.14
scaffold1273	127741	127773	3.1e-05	-0.194	5	0.042867	0.23687
scaffold1273	127949	127958	0.026	0.116667	5	0.22327	0.1066
scaffold1273	129130	129154	0.00098	0.180067	5	0.7732	0.59313
scaffold1273	129301	129504	0.00035	0.178933	43	0.60652	0.51964
scaffold1273	135340	135576	0.0002	0.144284	30	0.32556	0.20655
scaffold1273	136494	136676	5.9e-05	0.1427	31	0.66446	0.5309
scaffold1273	155643	155665	5.4e-05	0.134966	7	0.17795	0.042986
scaffold1273	164729	164751	0.0051	-0.125	5	0.097733	0.22273
scaffold1273	165288	165312	0.017	-0.126611	5	0.11353	0.24014
scaffold1273	172798	172888	1.7e-06	0.133931	24	0.55271	0.41878
scaffold1273	174438	174445	0.026	0.1742	5	0.56353	0.38933
scaffold1273	174493	174513	0.0045	0.1324	5	0.33547	0.20307
scaffold1273	176737	176761	0.00098	0.188933	5	0.47313	0.2842
scaffold1273	191688	191700	0.0039	0.223133	5	0.3768	0.15367
scaffold1273	199614	199625	0.012	0.126862	5	0.17446	0.0476
scaffold1273	205997	206013	0.024	0.153933	5	0.383	0.22907
scaffold1273	215485	215720	0.00015	0.181286	62	0.53602	0.42494
scaffold1273	215748	215761	0.014	-0.119	5	0.31013	0.42913
scaffold1273	223131	223145	0.0066	-0.169533	5	0.10033	0.26987
scaffold1273	223176	223183	5.3e-05	0.295333	5	0.5978	0.30247
scaffold1273	223717	223836	0.00028	0.115571	34	0.25818	0.16409
scaffold1273	224198	224220	0.049	0.146674	5	0.22574	0.079067
scaffold1273	228104	228118	0.00098	0.1704	5	0.3302	0.1598
scaffold1273	228193	228207	0.0058	0.1288	5	0.3244	0.1956
scaffold1273	228217	228241	1.1e-06	0.232	7	0.717	0.485
scaffold1273	234658	234671	0.0066	0.100231	5	0.1459	0.045667
scaffold1273	242686	242703	0.0084	0.129653	5	0.1498	0.020147
scaffold1273	243126	243208	0.0074	0.107611	26	0.28	0.19592
scaffold1273	243421	243430	0.019	-0.119733	5	0.0592	0.17893
scaffold1273	243771	243783	8.9e-05	0.232288	5	0.29182	0.059533
scaffold1273	244201	244220	0.003	0.136733	5	0.2562	0.11947
scaffold1273	245036	245056	0.014	0.179867	5	0.40247	0.2226
scaffold1273	245403	245413	0.033	-0.127952	5	0.19212	0.32007
scaffold1273	250608	250640	0.019	-0.116933	5	0.025467	0.1424
scaffold1273	250816	250835	0.012	0.149	5	0.8554	0.7064
scaffold1273	250917	250929	0.012	0.1604	5	0.74667	0.58627
scaffold1273	250931	250946	0.036	0.1552	5	0.67213	0.51693
scaffold1273	250953	251117	0.0068	0.169667	37	0.64907	0.56771
scaffold1273	256018	256026	0.00017	-0.2096	5	0.10593	0.31553
scaffold1273	257117	257132	0.0066	0.125512	5	0.16071	0.0352
scaffold1273	259893	259908	0.014	0.105133	5	0.1848	0.079667
scaffold1273	262734	262747	0.012	0.112467	5	0.17247	0.06
scaffold1273	264365	264376	0.024	0.1212	5	0.2758	0.1546
scaffold1273	265827	265857	0.0001	0.164594	7	0.17821	0.013619
scaffold1273	266703	266709	0.0011	0.242533	5	0.75607	0.51353
scaffold1273	274686	274732	1.3e-06	0.242931	7	0.68152	0.43859
scaffold1273	274916	274933	0.036	0.147267	5	0.409	0.26173
scaffold1273	290915	290936	0.0026	0.163867	5	0.28473	0.12087
scaffold1273	291048	291073	0.0011	0.188333	5	0.4202	0.23187
scaffold1273	291892	291913	0.00039	-0.163338	5	0.0304	0.19374
scaffold1273	293355	293376	0.0015	0.191	5	0.65887	0.46787
scaffold1273	296079	296093	0.00072	0.2452	5	0.67073	0.42553
scaffold1273	300875	300990	0.0024	0.107835	17	0.29816	0.19032
scaffold7521	3977	4016	0.033	0.145333	5	0.3816	0.23627
scaffold2025	3127	3188	0.0072	0.103746	14	0.24842	0.16948
scaffold2025	7472	7583	0.0017	0.180278	16	0.49425	0.35992
scaffold2025	13388	13445	2.6e-05	0.122118	13	0.16814	0.046026
scaffold2025	17188	17318	0.0023	0.183159	5	0.26719	0.084036
scaffold2025	23354	23378	0.033	0.147533	5	0.42673	0.2792
scaffold2025	23456	23469	0.0039	0.194899	5	0.67793	0.48303
scaffold2025	27411	27441	0.00053	0.185707	5	0.70633	0.52063
scaffold2025	27535	27559	0.0039	0.219067	5	0.6744	0.45533
scaffold2025	27746	27757	0.0058	0.164867	5	0.40533	0.24047
scaffold2025	28432	28452	0.014	0.124333	5	0.1978	0.073467
scaffold2025	28512	28527	0.00015	-0.219	5	0.053667	0.27267
scaffold2025	30089	30125	0.0013	-0.131933	14	0.34171	0.42467
scaffold2025	30334	30488	0.00035	0.207705	24	0.65401	0.48341
scaffold2025	44904	45043	6e-06	0.166903	24	0.60457	0.43767
scaffold2025	51966	52065	0.0045	-0.124133	19	0.27012	0.34461
scaffold2025	92935	93085	0.00038	0.163195	40	0.65399	0.52396
scaffold2025	93104	93115	0.033	-0.1636	5	0.6296	0.7932
scaffold2025	93150	93189	6.3e-05	0.201933	5	0.63727	0.43533
scaffold2025	93337	93366	0.00098	0.148067	5	0.79887	0.6508
scaffold2025	103569	103593	0.0011	-0.166733	5	0.043533	0.21027
scaffold2025	106284	106325	0.0039	0.288919	5	0.55485	0.26593
scaffold2025	109010	109067	2.6e-07	0.237747	13	0.73892	0.50117
scaffold2025	110954	111105	2.3e-07	0.212243	24	0.62104	0.4088
scaffold2025	119702	119721	0.012	-0.120289	5	0.11978	0.24007
scaffold2025	119744	119857	0.0013	0.167278	31	0.49698	0.37016
scaffold2025	119885	119909	0.033	-0.108467	5	0.25307	0.36153
scaffold2025	130090	130104	0.0051	-0.140271	5	3.3333e-07	0.14027
scaffold2025	152095	152285	0.0003	0.12875	39	0.4077	0.35807
scaffold2025	152898	152916	0.0011	0.122733	5	0.16593	0.0432
scaffold2025	159879	159898	0.002	0.183933	5	0.3158	0.13187
scaffold2025	175497	175516	0.0035	0.119533	5	0.227	0.10747
scaffold2025	177875	177900	0.003	0.164933	5	0.22633	0.0614
scaffold9593	776	793	0.012	0.176854	5	0.50665	0.3298
scaffold977	987	1021	0.0024	-0.118073	7	0.11513	0.2332
scaffold977	25771	25819	5.1e-07	0.117853	15	0.15509	0.037236
scaffold977	26048	26063	0.021	0.117933	5	0.27233	0.1544
scaffold977	27576	27587	0.003	0.223333	5	0.5988	0.37547
scaffold977	34003	34027	0.012	-0.172267	5	0.23013	0.4024
scaffold977	38653	38667	0.0017	0.2066	5	0.7276	0.521
scaffold977	47112	47121	0.00084	0.1222	5	0.24673	0.12453
scaffold977	47268	47376	6.1e-05	0.108667	26	0.19947	0.11344
scaffold977	47519	47544	0.017	0.127313	5	0.27767	0.15035
scaffold977	49243	49432	0.0032	0.185175	35	0.63868	0.52396
scaffold977	49918	50022	0.0026	0.137524	24	0.14408	0.065236
scaffold977	55948	56170	0.0029	0.113455	61	0.2117	0.14858
scaffold977	68875	68889	0.00072	0.1586	5	0.37953	0.22093
scaffold977	68891	68910	0.019	0.1348	5	0.35907	0.22427
scaffold977	69205	69245	0.0035	0.172533	5	0.27487	0.10233
scaffold977	70024	70032	0.00024	-0.206439	5	0.5086	0.71504
scaffold977	70053	70069	0.0045	0.193133	5	0.64067	0.44753
scaffold977	70756	70765	0.00021	0.188	5	0.89587	0.70787
scaffold977	71958	71973	0.0075	-0.1862	5	0.47067	0.65687
scaffold977	72034	72083	0.00026	0.152967	16	0.30617	0.16992
scaffold977	73292	73307	0.00039	0.1462	5	0.19953	0.053333
scaffold977	97409	97427	0.011	-0.104133	5	0.042067	0.1462
scaffold977	101368	101393	0.0045	0.151067	5	0.28713	0.13607
scaffold977	104287	104322	0.033	0.106067	5	0.18507	0.079
scaffold977	105911	106056	0.0021	0.136389	45	0.29045	0.20561
scaffold977	107880	107944	5.2e-07	0.128127	21	0.24335	0.11522
scaffold977	108013	108026	0.026	0.143343	5	0.28134	0.138
scaffold977	116987	117004	0.017	0.121733	5	0.18707	0.065333
scaffold977	119208	119231	0.017	0.196769	5	0.40344	0.20667
scaffold977	119735	121245	0.031	0.123756	426	0.10935	0.099968
scaffold977	126332	126412	0.0019	0.128182	25	0.35779	0.25843
scaffold977	126468	126488	0.029	0.1342	5	0.759	0.6248
scaffold977	127301	127320	0.00084	0.33641	5	0.79288	0.45647
scaffold977	127588	127601	0.014	0.1944	5	0.5126	0.3182
scaffold977	127717	127735	0.0084	0.1408	5	0.3104	0.1696
scaffold977	127810	127827	0.0013	0.173867	5	0.39793	0.22407
scaffold977	127925	127968	1.2e-07	0.202077	13	0.41992	0.21785
scaffold977	128117	128195	0.044	0.108867	18	0.2097	0.16652
scaffold977	128210	128221	0.0035	0.159186	5	0.36209	0.2029
scaffold977	128476	128544	5.3e-05	0.16538	5	0.18745	0.022067
scaffold977	141459	141555	0.046	0.118278	26	0.30817	0.24054
scaffold977	142711	142728	8.9e-05	-0.210333	5	0.25753	0.46787
scaffold977	142900	142922	0.002	0.163867	5	0.2856	0.12173
scaffold977	143576	143602	0.0023	0.154933	5	0.67553	0.5206
scaffold977	143940	143947	0.00015	0.200933	5	0.4136	0.21267
scaffold977	153311	153390	4.6e-06	0.13143	5	0.13143	3.3333e-07
scaffold977	154588	154606	0.00017	0.205533	5	0.25887	0.053333
scaffold977	155477	155487	0.00046	0.119667	5	0.128	0.0083333
scaffold977	159866	159873	0.0039	0.245658	5	0.4424	0.19674
scaffold977	160019	160028	0.0045	0.10657	5	0.1273	0.020733
scaffold977	160663	160675	0.00053	0.144733	5	0.3122	0.16747
scaffold977	161120	161146	0.019	0.104067	5	0.1764	0.072333
scaffold977	161509	161538	0.003	0.137281	5	0.16061	0.023333
scaffold977	162012	162035	0.003	0.1472	5	0.17947	0.032267
scaffold977	162700	162717	0.0039	0.1182	5	0.16993	0.051733
scaffold977	163594	163639	0.002	-0.1092	5	0.022867	0.13207
scaffold977	172955	172975	0.0035	0.11933	5	0.141	0.021667
scaffold977	173007	173015	0.0015	0.101508	5	0.11264	0.011133
scaffold977	173222	173232	0.011	-0.1348	5	0.044267	0.17907
scaffold977	174650	174708	0.0039	-0.1456	18	0.12824	0.23694
scaffold977	186132	186160	0.0023	0.101613	5	0.10995	0.0083333
scaffold977	189179	189267	0.0068	-0.105827	22	0.10968	0.18619
scaffold977	189768	189797	0.0051	-0.122064	5	0.29987	0.42193
scaffold977	194446	194468	0.00072	-0.124811	5	0.042189	0.167
scaffold977	197041	197067	1.1e-06	0.229667	8	0.43167	0.202
scaffold977	197217	197229	0.00072	0.183067	5	0.34713	0.16407
scaffold977	197954	197989	0.011	-0.148733	5	0.10327	0.252
scaffold977	198758	198770	0.0045	0.190667	5	0.42333	0.23267
scaffold977	198779	198797	0.029	0.111604	5	0.3054	0.1938
scaffold977	198933	198948	0.024	-0.124666	5	0.11166	0.23633
scaffold977	201954	201966	0.0051	0.121933	5	0.24667	0.12473
scaffold977	203189	203205	0.012	-0.13	5	0.090733	0.22073
scaffold977	206240	206255	0.00033	-0.129467	5	0.074867	0.20433
scaffold977	206273	206295	0.0051	0.162928	5	0.31	0.14707
scaffold977	206336	206353	0.0035	0.217704	5	0.25153	0.03383
scaffold977	208483	208510	0.0035	0.167267	5	0.22873	0.061467
scaffold977	224904	224918	0.015	0.1462	5	0.26093	0.11473
scaffold977	232884	232896	0.0075	0.3158	5	0.58213	0.26633
scaffold977	233138	233149	0.014	0.112867	5	0.19107	0.0782
scaffold977	233170	233183	0.0039	0.113867	5	0.20753	0.093667
scaffold977	239363	239392	0.003	0.156	5	0.63867	0.48267
scaffold977	239713	239724	0.0058	0.136733	5	0.24427	0.10753
scaffold977	241611	241621	0.0084	-0.1012	5	0.0414	0.1426
scaffold977	245541	245554	0.024	0.120069	5	0.20814	0.088067
scaffold977	251374	251389	0.00098	0.204467	5	0.3528	0.14833
scaffold977	251581	251594	0.00017	0.266169	5	0.59447	0.3283
scaffold977	251608	251623	0.0013	-0.208801	5	0.22613	0.43493
scaffold977	252219	252233	0.019	0.253533	5	0.3936	0.14007
scaffold977	253229	253292	0.0041	0.116067	15	0.30993	0.23109
scaffold977	253292	253318	0.00062	0.155133	5	0.26687	0.11173
scaffold977	254791	254804	0.0066	0.1108	5	0.1608	0.05
scaffold977	257150	257167	0.0039	0.135133	5	0.29087	0.15573
scaffold977	261506	261597	0.00035	0.165	21	0.3993	0.25171
scaffold977	263584	263686	8.3e-06	0.232307	19	0.65042	0.41811
scaffold977	265349	265381	0.019	0.120867	5	0.2254	0.10453
scaffold977	265909	265925	0.029	-0.146078	5	0.045722	0.1918
scaffold977	269819	269835	0.049	-0.153376	5	0.07121	0.22459
scaffold977	269912	269940	0.00039	-0.111736	10	0.12953	0.24127
scaffold977	270674	270694	0.0045	-0.169733	5	0.087467	0.2572
scaffold977	286046	286072	0.0045	-0.1186	5	0.0306	0.1492
scaffold977	294695	294713	0.0066	0.154733	5	0.36787	0.21313
scaffold977	295630	295656	0.026	0.175467	5	0.58433	0.40887
scaffold1065	102	109	0.00072	-0.153343	5	0.10509	0.25843
scaffold1065	388	404	0.0013	0.199792	5	0.8778	0.67801
scaffold1065	11648	11665	0.00021	0.134881	5	0.14253	0.0076523
scaffold1065	13106	13121	0.0035	-0.138939	5	0.069872	0.20881
scaffold1065	13122	13134	0.011	-0.110439	5	0.16236	0.2728
scaffold1065	14643	14694	0.00028	0.124049	5	0.12405	2.6667e-07
scaffold1065	15306	15325	0.015	0.179333	5	0.371	0.19167
scaffold1065	15452	15481	0.024	0.113966	5	0.5114	0.39743
scaffold1065	16624	16654	3.1e-06	0.352715	5	0.48267	0.12996
scaffold1065	23500	23543	0.00073	0.140758	11	0.21706	0.076303
scaffold1065	24779	24797	0.0075	0.131133	5	0.3476	0.21647
scaffold1065	27943	27965	0.012	0.115933	5	0.581	0.46507
scaffold1065	28576	28785	0.029	-0.1052	51	0.073908	0.11663
scaffold1065	29125	29140	0.00021	-0.106037	5	0.0066667	0.1127
scaffold1065	29768	29785	6.3e-05	0.108333	5	0.15107	0.042733
scaffold1065	30117	30129	0.00039	0.178333	5	0.43653	0.2582
scaffold1065	31250	31307	0.0036	-0.178056	15	0.0668	0.14547
scaffold1065	31651	31674	1.4e-05	0.187667	7	0.24038	0.052714
scaffold1065	40179	40209	0.021	0.155574	5	0.27547	0.11989
scaffold1065	47146	47153	0.0075	0.244	5	0.60227	0.35827
scaffold1065	61327	61370	1.4e-07	0.341909	9	0.63235	0.29044
scaffold1065	63928	64089	2.6e-07	-0.122386	17	0.010745	0.13313
scaffold1065	64314	64380	0.024	-0.131048	14	0.27669	0.36217
scaffold1065	65161	65185	4.9e-05	0.175048	7	0.51519	0.34014
scaffold1065	70038	70070	0.00031	0.123238	7	0.17995	0.056714
scaffold1065	71946	71971	0.039	-0.116667	9	0.14026	0.25693
scaffold1065	83179	83191	0.017	0.231482	5	0.34147	0.10999
scaffold1065	89187	89203	0.0092	0.214476	7	0.31414	0.099667
scaffold1065	93380	93400	0.00054	0.128667	7	0.23995	0.11129
scaffold1065	108887	108897	0.00039	0.137477	5	0.16053	0.023056
scaffold1065	112972	112992	0.0095	0.1672	5	0.36067	0.19347
scaffold1065	118523	118539	0.017	0.116	5	0.19927	0.083267
scaffold1065	119080	122117	0.00029	0.119179	743	0.11771	0.10566
scaffold1065	122118	122139	7.4e-05	0.192571	7	0.22719	0.034619
scaffold1065	126067	126090	0.00072	0.2804	5	0.7112	0.4308
scaffold1065	127448	127460	0.026	0.113533	5	0.195	0.081467
scaffold1065	127477	127500	0.0023	0.102666	5	0.1138	0.011133
scaffold1065	127833	127848	0.0026	0.127333	5	0.18207	0.054733
scaffold1065	143676	143765	0.0024	-0.159481	25	0.14032	0.20984
scaffold1065	151203	151212	0.00072	-0.1074	5	0.050667	0.15807
scaffold1065	152959	153125	0.0059	0.202667	21	0.39697	0.26884
scaffold1065	153916	153924	0.00024	0.144733	5	0.15807	0.013333
scaffold1065	159776	159795	0.021	0.1322	5	0.6258	0.4936
scaffold1065	170279	170297	0.021	0.180873	5	0.76453	0.58366
scaffold1065	171422	171455	0.00028	0.137857	7	0.26214	0.12429
scaffold1065	172587	172602	0.003	0.197771	5	0.62147	0.4237
scaffold1065	172613	172628	0.0075	-0.207333	5	0.33433	0.54167
scaffold1065	172662	172734	0.0032	0.1175	19	0.32082	0.23467
scaffold2441	2952	2960	0.033	-0.157497	5	0.2361	0.39359
scaffold2441	2988	3025	6.6e-08	0.258752	8	0.46829	0.20954
scaffold2441	3136	3154	0.00024	-0.30705	5	0.0094259	0.31648
scaffold2441	3257	3296	0.00053	0.112585	5	0.12557	0.012989
scaffold2441	3611	3664	0.019	0.110744	5	0.19804	0.0873
scaffold2441	9753	9772	0.00033	0.115118	5	0.11512	3.3333e-07
scaffold2441	10165	10214	3.7e-06	0.155772	5	0.15577	3.3333e-07
scaffold5793	9070	9080	0.011	0.1378	5	0.14613	0.0083333
scaffold5793	12098	12111	0.00028	0.211648	5	0.22864	0.016996
scaffold5793	12276	12305	0.003	0.1946	5	0.43573	0.24113
scaffold5793	12319	12367	1.4e-07	0.256067	10	0.35127	0.0952
scaffold5793	12857	12877	0.0017	0.258	5	0.7966	0.5386
scaffold5793	15419	15432	0.0058	0.159382	5	0.31853	0.15915
scaffold5793	15483	15490	0.0084	-0.133223	5	0.44693	0.58016
scaffold5793	15491	15534	0.026	0.129733	5	0.39373	0.264
scaffold5793	15537	15560	0.00011	-0.251301	5	0.33993	0.59123
scaffold5793	15672	15736	0.0051	0.1778	17	0.6538	0.52057
scaffold5793	15833	15843	0.012	0.1502	5	0.39427	0.24407
scaffold5793	23198	23219	0.0026	0.118238	7	0.26324	0.145
scaffold5793	24933	24942	0.012	-0.169933	5	0.34207	0.512
scaffold5793	40367	40409	0.00023	-0.10793	11	0.07407	0.182
scaffold5793	40478	40486	0.0035	-0.145557	5	0.21447	0.36002
scaffold5793	40602	40625	0.0035	0.111467	5	0.2006	0.089133
scaffold5793	41253	41282	0.021	0.1874	5	0.64007	0.45267
scaffold1161	2287	2294	0.00072	-0.182521	5	0.029479	0.212
scaffold1161	2302	2320	0.0026	-0.117841	5	0.28529	0.40313
scaffold1161	2365	2392	0.0051	0.172517	5	0.40278	0.23027
scaffold1161	2904	2954	2.7e-07	0.135022	9	0.15493	0.019904
scaffold1161	9312	9337	0.00065	0.113	7	0.19276	0.079762
scaffold1161	16481	16493	0.024	-0.141622	5	0.1598	0.30142
scaffold1161	21692	21752	3.2e-06	0.111303	15	0.15258	0.041279
scaffold3457	2230	2243	0.0095	0.102644	5	0.14184	0.0392
scaffold3457	2263	2279	0.003	0.222053	5	0.35162	0.12957
scaffold3537	351	364	0.00015	0.356477	5	0.55547	0.19899
scaffold3633	880	896	0.015	0.190067	5	0.89973	0.70967
scaffold3633	1222	1308	6.3e-05	0.194453	26	0.55173	0.42717
scaffold3633	1316	1323	0.0011	0.111237	5	0.12744	0.0162
scaffold3633	2855	2861	0.003	0.110256	5	0.17572	0.065467
scaffold2433	1762	1796	0.0074	0.148664	8	0.1895	0.040836
scaffold8129	491	516	0.0058	0.109846	5	0.12014	0.010291
scaffold8129	579	595	0.015	-0.124875	5	0.30312	0.428
scaffold8129	608	619	0.0084	0.133174	5	0.48405	0.35088
scaffold8161	470	486	0.014	-0.107933	5	0.019467	0.1274
scaffold3545	42224	42252	0.0018	-0.162761	8	0.10863	0.27139
scaffold321	278	387	0.003	-0.256373	5	0.26069	0.51707
scaffold321	506	540	0.002	0.206076	5	0.34747	0.1414
scaffold321	1816	1841	8.2e-06	-0.279498	5	0.23066	0.51016
scaffold321	1857	1891	0.0095	-0.20662	5	0.27895	0.48557
scaffold321	2658	2693	0.021	0.271193	5	0.57533	0.30414
scaffold321	5684	5757	0.049	0.106795	5	0.41703	0.31024
scaffold321	9987	10044	0.0011	0.163628	5	0.20543	0.0418
scaffold321	10788	10808	0.012	0.200867	5	0.7414	0.54053
scaffold321	11026	11055	0.0011	0.208867	5	0.42427	0.2154
scaffold321	12291	12312	0.002	0.113467	5	0.19533	0.081867
scaffold321	14638	14657	0.0035	-0.105	5	0.0286	0.1336
scaffold321	17618	18062	0.00078	0.107579	103	0.11356	0.10153
scaffold321	35755	35850	0.00041	-0.117885	11	0.057253	0.17514
scaffold321	40196	40218	0.0099	-0.102612	7	0.16579	0.2684
scaffold321	43564	43575	0.014	-0.164162	5	0.13424	0.2984
scaffold321	43578	43634	0.021	-0.110733	15	0.15036	0.22884
scaffold321	43648	43672	3.7e-05	0.270314	5	0.50051	0.2302
scaffold321	43756	43805	0.0017	0.190109	5	0.29358	0.10347
scaffold321	43827	43839	4.4e-05	0.2936	5	0.53667	0.24307
scaffold321	57317	57338	0.0011	0.188733	5	0.34513	0.1564
scaffold321	58829	58844	0.00015	0.197867	5	0.2874	0.089533
scaffold321	62858	62964	0.0017	0.114267	29	0.1119	0.054609
scaffold321	67988	68006	0.00021	0.168267	5	0.21873	0.050467
scaffold321	68359	68375	0.021	0.100733	5	0.2466	0.14587
scaffold321	71048	71059	0.014	0.173467	5	0.31	0.13653
scaffold321	71772	71790	0.014	0.103067	5	0.28127	0.1782
scaffold321	71871	71991	7.5e-05	0.123298	35	0.20834	0.10372
scaffold321	75638	75723	0.0044	0.134667	20	0.26523	0.20455
scaffold321	76683	76715	7.7e-06	0.130167	8	0.1895	0.059333
scaffold321	81530	81546	0.00098	0.19964	5	0.27964	0.08
scaffold321	100688	100735	0.024	0.180733	11	0.27603	0.13391
scaffold321	106705	106734	0.0084	0.103733	5	0.13993	0.0362
scaffold321	108532	108610	4.8e-06	0.151008	24	0.34824	0.19723
scaffold321	112213	112225	0.00084	0.1376	5	0.2524	0.1148
scaffold321	117791	117809	8.3e-05	-0.187857	7	0.037762	0.22562
scaffold321	118100	118115	0.0039	0.150933	5	0.35007	0.19913
scaffold321	119975	119992	0.002	0.111133	5	0.12027	0.0091333
scaffold321	121279	121298	0.0011	0.101067	5	0.1556	0.054533
scaffold321	124149	124158	0.015	-0.135067	5	0.12113	0.2562
scaffold321	138673	138686	0.029	0.105667	5	0.32813	0.22247
scaffold729	2797	2824	0.024	0.1044	5	0.248	0.1436
scaffold729	11944	11955	0.00024	0.270267	5	0.49993	0.22967
scaffold729	13357	13371	0.003	-0.1278	5	0.2316	0.3594
scaffold729	18893	18909	0.0023	0.220733	5	0.55627	0.33553
scaffold729	38393	38427	0.0035	0.2394	5	0.8434	0.604
scaffold729	39836	39886	0.0015	0.225862	5	0.68453	0.45867
scaffold729	45197	45226	0.0084	0.124133	5	0.27847	0.15433
scaffold729	47645	47658	0.0039	-0.157029	5	0.28407	0.4411
scaffold729	47674	47744	0.00021	0.192263	18	0.75144	0.64077
scaffold729	47773	47785	0.00098	0.205267	5	0.77187	0.5666
scaffold729	47924	47938	0.021	0.1404	5	0.82327	0.68287
scaffold729	47998	48018	0.0039	-0.258279	5	0.21777	0.47605
scaffold729	55368	55387	0.0023	0.182747	5	0.46873	0.28599
scaffold729	55513	55813	3e-05	0.139389	61	0.49772	0.40874
scaffold729	56690	56705	0.0058	0.182467	5	0.89	0.70753
scaffold729	61333	61351	0.0051	0.1066	5	0.13533	0.028733
scaffold729	61692	61699	0.024	0.1074	5	0.27507	0.16767
scaffold729	61826	61840	0.0075	-0.107	5	0.28447	0.39147
scaffold729	63948	63963	0.024	-0.116533	5	0.43687	0.5534
scaffold729	64834	64876	0.00033	0.167921	5	0.18959	0.021667
scaffold729	67444	67466	0.0026	-0.195267	5	0.31887	0.51413
scaffold729	72044	72063	0.0039	0.155	5	0.8814	0.7264
scaffold729	73745	73766	0.0058	0.137063	5	0.14721	0.010146
scaffold729	77465	77483	1.3e-05	0.196611	6	0.26256	0.065944
scaffold729	81351	81367	0.0045	-0.153067	5	0.59147	0.74453
scaffold729	82563	82577	0.0023	0.185267	5	0.31747	0.1322
scaffold729	83064	83088	0.0075	0.182333	5	0.4402	0.25787
scaffold729	87602	87620	0.0035	-0.214933	5	0.39253	0.60747
scaffold729	96752	96795	0.00084	0.311447	5	0.84133	0.52989
scaffold729	98160	98183	0.0045	0.233	5	0.56227	0.32927
scaffold729	100153	100174	0.00028	0.203402	5	0.46413	0.26073
scaffold729	103831	103847	0.003	0.1839	5	0.78817	0.60427
scaffold729	104816	104837	0.0095	0.118467	5	0.22667	0.1082
scaffold729	105155	105200	0.0026	0.158067	5	0.6962	0.53813
scaffold729	107655	107678	0.0075	0.240067	5	0.5228	0.28273
scaffold729	108654	108700	0.00012	0.234067	5	0.6866	0.45253
scaffold729	108746	108761	0.0039	0.1118	5	0.8858	0.774
scaffold729	111315	111334	0.014	0.18	5	0.69107	0.51107
scaffold729	111446	111469	0.00084	0.159067	5	0.265	0.10593
scaffold729	116730	116743	0.026	0.185467	5	0.69593	0.51047
scaffold729	116752	116772	0.00098	0.199933	5	0.9298	0.72987
scaffold729	117238	117257	0.0015	0.2284	5	0.48613	0.25773
scaffold729	117441	117455	0.0058	0.166267	5	0.5818	0.41553
scaffold729	126662	126680	0.0023	0.101793	5	0.12127	0.019474
scaffold729	126701	126712	1.5e-05	-0.2348	5	0.0094667	0.24427
scaffold729	132283	132537	0.00082	0.110319	54	0.58833	0.50784
scaffold729	132538	163155	8.3e-08	0.241083	7730	0.018109	0.015918
scaffold729	163862	163882	0.024	0.116133	5	0.77907	0.66293
scaffold729	167685	167713	0.019	0.1322	5	0.72827	0.59607
scaffold729	169154	169689	0.0019	0.103056	151	0.010468	0.0059514
scaffold729	170129	170170	0.0051	0.211548	5	0.76693	0.55539
scaffold729	170318	170341	0.0039	0.146167	8	0.44325	0.29708
scaffold8369	118	134	0.019	-0.119781	7	0.47322	0.593
scaffold8801	952	976	0.0095	-0.192933	5	0.17913	0.37207
scaffold8801	981	1041	0.0066	0.253067	5	0.43373	0.18067
scaffold8801	1235	1271	0.00011	-0.240899	5	0.055331	0.29623
scaffold8801	1316	1332	0.0095	0.164204	5	0.39534	0.23113
scaffold8801	1354	1366	0.0017	0.122267	5	0.22007	0.0978
scaffold8801	1406	1423	0.0015	0.212561	5	0.28923	0.076667
scaffold9513	20	87	0.00049	0.13537	18	0.37724	0.24187
scaffold9513	423	459	0.024	-0.116133	5	0.12867	0.2448
scaffold10049	429	438	0.049	0.113163	5	0.17536	0.0622
Scaffold10169	221	242	0.029	-0.111485	8	0.77887	0.89036
scaffold10185	438	468	0.005	0.11061	7	0.16875	0.058143
scaffold10225	159	176	0.0001	0.23981	7	0.33081	0.091
Scaffold11361	737	781	2e-05	0.141571	7	0.17786	0.036286
scaffold11377	114	152	0.0023	0.151125	8	0.39342	0.24229
scaffold11377	273	293	0.0045	0.141624	5	0.219	0.077376
scaffold3265	3229	3251	0.00054	0.182048	7	0.71552	0.53348
scaffold3265	5588	5614	0.015	0.132733	5	0.8304	0.69767
scaffold3265	9219	9230	0.0066	-0.1596	5	0.096067	0.25567
scaffold3265	12598	12758	0.018	0.106389	36	0.18224	0.13841
scaffold3265	12974	12992	0.003	0.151067	5	0.20393	0.052867
scaffold3265	18028	18038	0.0095	-0.241067	5	0.2542	0.49527
scaffold3265	19388	19399	0.026	0.1234	5	0.23173	0.10833
scaffold3265	25302	25375	0.044	0.1502	17	0.41929	0.31531
scaffold3265	25582	25593	0.0075	0.131267	5	0.247	0.11573
scaffold785	530	541	0.00062	0.259467	5	0.7426	0.48313
scaffold785	2852	2877	0.026	0.1336	5	0.4192	0.2856
scaffold785	6863	6897	1.6e-08	0.107	12	0.12658	0.019583
scaffold785	7024	7038	0.0026	0.165267	5	0.37733	0.21207
scaffold785	8026	8042	0.0058	0.107733	5	0.13167	0.023933
scaffold785	16050	16127	0.013	0.170583	16	0.69671	0.55954
scaffold785	17818	17841	0.0066	-0.1882	5	0.24	0.4282
scaffold785	21494	21526	0.036	0.123467	5	0.25533	0.13187
scaffold785	22154	22171	0.0013	-0.1746	5	0.24093	0.41553
scaffold785	22199	22237	0.0066	0.185754	5	0.64473	0.45898
scaffold785	23344	23509	0.033	-0.165587	5	0.17113	0.33672
scaffold785	25683	25731	0.012	0.184501	12	0.45236	0.30445
scaffold785	26292	26309	0.0039	0.1202	5	0.92693	0.80673
scaffold785	30052	30095	2.4e-07	0.238448	9	0.45996	0.22152
scaffold785	30822	30835	0.00084	0.269467	5	0.6832	0.41373
scaffold785	32803	32836	0.0039	0.200419	5	0.3867	0.18629
scaffold785	36011	39982	0.00035	-0.108344	1145	0.097177	0.09022
scaffold785	44791	44828	0.0026	0.136333	5	0.17593	0.0396
scaffold785	47851	47866	0.00017	0.377067	5	0.86007	0.483
scaffold785	54527	54538	0.019	-0.162733	5	0.1464	0.30913
scaffold785	54554	54636	0.0084	0.165928	5	0.31307	0.14715
scaffold785	57346	57363	6.3e-05	0.212267	5	0.27147	0.0592
scaffold785	57530	57668	0.00031	0.131958	45	0.16926	0.10186
scaffold785	57719	57844	6.1e-08	0.106365	32	0.26945	0.16308
scaffold785	58950	58973	0.00039	0.245	5	0.359	0.114
scaffold785	59009	59026	0.0066	0.124	5	0.32213	0.19813
scaffold785	62126	62141	0.0045	0.1982	5	0.4556	0.2574
scaffold785	62327	62346	0.019	-0.1838	5	0.31207	0.49587
scaffold785	62447	62476	0.0095	0.113267	5	0.22073	0.10747
scaffold785	70661	70675	2.1e-05	0.21142	5	0.47029	0.25887
scaffold785	70748	70794	0.002	0.133647	5	0.16571	0.032067
scaffold785	74441	74466	5.3e-05	0.3466	5	0.79373	0.44713
scaffold785	75066	75080	0.014	0.168	5	0.3044	0.1364
scaffold785	79591	79599	0.00062	0.2584	5	0.74087	0.48247
scaffold785	88979	89086	0.0012	0.1162	35	0.17445	0.0936
scaffold785	89336	89480	9.2e-05	0.107233	30	0.20608	0.11991
scaffold785	89755	89765	0.044	0.1424	5	0.27333	0.13093
scaffold785	92270	92579	0.0064	0.154656	31	0.14223	0.089166
scaffold785	92595	92631	0.014	0.224467	5	0.27189	0.047423
scaffold785	100251	100381	0.00059	0.148741	30	0.48272	0.37131
scaffold785	101437	101457	0.0051	0.224067	5	0.46433	0.24027
scaffold785	101758	101767	5.1e-05	0.226278	6	0.59561	0.36933
scaffold785	116640	116654	0.049	0.106467	5	0.25447	0.148
scaffold785	116730	116744	0.00046	0.142957	5	0.19533	0.052376
scaffold785	128712	128723	8.9e-05	0.152615	5	0.16215	0.0095333
scaffold785	154558	154586	0.00046	0.181333	9	0.28704	0.1057
scaffold785	155668	155701	0.00084	-0.120566	5	0.05891	0.17948
scaffold785	157255	157272	0.0066	0.100133	5	0.1136	0.013467
scaffold785	158842	158855	0.00053	0.229933	5	0.80293	0.573
scaffold785	161614	161656	9.8e-08	0.125569	17	0.17043	0.044863
scaffold785	162389	162413	0.0039	0.1037	5	0.11273	0.0090338
scaffold785	167959	168034	0.0032	0.151926	9	0.35607	0.20415
scaffold785	171161	171225	0.0086	0.154944	14	0.55019	0.37824
scaffold785	171410	171450	5.3e-09	-0.224275	15	0.1129	0.33718
scaffold785	174311	174353	0.0011	0.217533	5	0.62433	0.4068
scaffold113	12954	12968	0.0045	0.188867	5	0.44887	0.26
scaffold113	15376	15396	0.003	-0.18324	5	0.12789	0.31113
scaffold113	26602	26611	0.011	0.1686	5	0.67967	0.51107
scaffold113	34243	34261	0.0045	0.174333	5	0.61133	0.437
scaffold113	37154	37173	0.0051	-0.1892	5	0.1114	0.3006
scaffold113	37653	37677	0.0095	0.109072	5	0.15907	0.05
scaffold113	38690	38728	0.003	-0.168489	5	0.15218	0.32067
scaffold113	44287	44327	0.0039	0.169333	5	0.28133	0.112
scaffold113	44415	44431	0.00011	0.110067	5	0.14453	0.034467
scaffold113	44563	44599	0.0039	0.1802	5	0.84027	0.66007
scaffold113	46304	46328	0.00015	0.222496	5	0.30186	0.07936
scaffold113	48195	48270	7.8e-06	0.163	12	0.27575	0.11275
scaffold113	48559	48572	0.0095	-0.1076	5	0.050133	0.15773
scaffold265	18864	18872	0.019	-0.104067	5	0.060067	0.16413
scaffold265	22481	22497	0.0026	0.146686	5	0.22796	0.081269
scaffold265	30952	30978	0.0039	-0.109267	5	0.074733	0.184
scaffold265	31233	31249	0.00017	0.100775	5	0.10078	2e-07
scaffold265	32094	32100	0.029	-0.137805	5	0.0928	0.23061
scaffold265	37375	37398	0.00021	-0.126333	5	0.043733	0.17007
scaffold265	45723	45732	0.0013	-0.188294	5	0.27267	0.46096
scaffold265	49674	49716	0.0035	0.12316	5	0.13903	0.015867
scaffold265	53501	53511	3.1e-05	0.3384	5	0.44507	0.10667
scaffold265	53676	53686	0.00015	0.429753	5	0.70827	0.27851
scaffold265	54328	54493	0.016	0.169111	38	0.40211	0.28741
scaffold265	55364	55378	0.00015	0.1638	5	0.22147	0.057667
scaffold265	55825	55848	0.044	0.128728	5	0.19973	0.071006
scaffold265	57251	57258	0.0095	-0.120828	5	0.046267	0.16709
scaffold265	57266	57278	0.0026	-0.123398	5	0.057867	0.18126
scaffold265	57425	57434	0.00084	0.141933	5	0.1592	0.017267
scaffold265	58024	58056	0.017	0.188692	5	0.61856	0.42987
scaffold265	59113	59126	0.0075	0.142432	5	0.2514	0.10897
scaffold265	59294	59328	0.0023	0.111852	5	0.44272	0.33087
scaffold265	59785	59902	0.0012	0.12175	29	0.307	0.21189
scaffold265	59999	60068	0.0094	0.101375	14	0.75776	0.62833
scaffold265	64005	64021	0.0084	0.1412	5	0.16833	0.027133
scaffold265	80576	80585	0.0066	0.1392	5	0.24247	0.10327
scaffold265	83427	83438	0.00028	0.113518	5	0.1398	0.026282
scaffold265	83603	83641	0.00042	0.17825	14	0.364	0.22643
scaffold265	83973	83986	0.0084	-0.156467	5	0.1802	0.33667
scaffold265	84047	84064	0.011	0.197667	5	0.45627	0.2586
scaffold265	92839	92850	0.021	0.108867	5	0.26173	0.15287
scaffold265	96658	96673	0.012	0.107983	5	0.23672	0.12873
scaffold265	101210	101230	0.0075	0.123933	5	0.16713	0.0432
scaffold265	102947	103047	1.3e-05	0.101136	27	0.24872	0.14758
scaffold265	104489	104505	0.003	0.1234	5	0.1502	0.0268
scaffold265	105445	105458	0.00084	0.1414	5	0.34347	0.20207
scaffold265	105518	105529	0.0026	-0.171133	5	0.27067	0.4418
scaffold265	105549	105559	0.0023	0.166933	5	0.26747	0.10053
scaffold265	105626	105663	1.2e-06	0.187182	11	0.34685	0.15967
scaffold265	105678	105692	0.002	0.1534	5	0.33613	0.18273
scaffold265	106088	106263	3.5e-06	0.125719	32	0.30255	0.21007
scaffold265	106267	108047	0.0017	0.1968	464	0.16656	0.1344
scaffold265	113764	113773	0.00098	0.133667	5	0.185	0.051333
scaffold265	119430	119446	0.021	0.105733	5	0.1524	0.046667
scaffold265	122620	123199	0.0061	0.205625	115	0.34966	0.27721
scaffold265	127582	127598	0.0026	0.186133	5	0.2966	0.11047
scaffold265	127673	127687	0.0066	0.112333	5	0.2408	0.12847
scaffold265	144025	144048	0.014	-0.106638	5	0.02	0.12664
scaffold265	156090	156101	0.0026	0.145891	5	0.17042	0.024533
scaffold265	156704	156752	2.8e-06	0.159583	20	0.43847	0.27888
scaffold265	156789	156837	0.0024	0.21381	16	0.43463	0.2579
scaffold265	156863	156882	0.0058	0.171133	5	0.3258	0.15467
scaffold265	156886	156907	0.00017	0.2298	5	0.3518	0.122
scaffold265	156919	161373	0.031	0.1175	898	0.073804	0.064304
scaffold265	161374	164104	0.00057	0.143021	631	0.05273	0.047061
scaffold833	1822	1841	0.0084	0.182214	5	0.52907	0.34685
scaffold833	1864	1877	0.0066	0.147101	5	0.41573	0.26863
scaffold833	2217	2234	7.5e-05	0.2354	5	0.38913	0.15373
scaffold833	8899	8932	0.012	0.164215	5	0.82042	0.6562
scaffold833	9799	9818	0.0013	0.1576	5	0.41173	0.25413
scaffold833	10857	10892	0.0039	-0.1454	5	0.21887	0.36427
scaffold833	14500	14662	3.5e-05	0.103683	20	0.81303	0.70935
scaffold833	14684	14711	0.026	-0.114184	5	0.023016	0.1372
scaffold833	21139	21195	0.015	0.105667	15	0.13309	0.056467
scaffold833	28326	28333	0.012	0.173552	5	0.31491	0.14136
scaffold833	28418	28432	0.002	0.198616	5	0.53597	0.33735
scaffold833	28464	28479	0.0066	0.122783	5	0.77559	0.65281
scaffold833	29712	29730	5.3e-05	0.359515	5	0.65144	0.29193
scaffold833	35162	35294	1.6e-07	0.229096	23	0.61188	0.38279
scaffold833	38465	38488	0.017	0.141536	5	0.18414	0.0426
scaffold833	38955	38970	0.0066	-0.213933	5	0.3774	0.59133
scaffold833	44423	44436	0.0051	0.118016	5	0.20705	0.08903
scaffold833	49320	49346	0.00033	0.2146	5	0.2752	0.0606
scaffold833	69358	69389	0.0011	-0.164843	5	0.0486	0.21344
scaffold833	69621	69792	0.00024	0.2	33	0.37609	0.28451
scaffold833	74984	75036	0.0015	-0.170533	5	0.15047	0.321
scaffold833	83437	83448	0.033	0.164533	5	0.7244	0.55987
scaffold833	85076	85093	0.024	0.166	5	0.45173	0.28573
scaffold833	85108	85167	1.5e-06	0.306952	7	0.77657	0.46962
scaffold833	85172	85355	0.00063	0.143137	38	0.38343	0.26908
scaffold833	85457	85481	0.00017	0.2424	5	0.37373	0.13133
scaffold833	85561	85576	0.00084	0.270972	5	0.65031	0.37933
scaffold833	88098	88124	0.0026	-0.140067	5	0.0674	0.20747
scaffold833	89117	89132	0.002	0.122242	5	0.13813	0.015891
scaffold833	89296	89938	2.8e-07	0.233121	110	0.32734	0.23363
scaffold833	94239	94252	0.0015	0.1938	5	0.6858	0.492
scaffold833	97912	97941	0.0035	-0.131151	5	0.061667	0.19282
scaffold833	101548	101576	0.029	0.158085	5	0.80697	0.64889
scaffold833	105408	105474	0.0075	-0.178133	19	0.36877	0.47839
scaffold833	106157	106180	0.00024	0.2482	5	0.6426	0.3944
scaffold833	116826	116854	0.0017	0.335284	5	0.76783	0.43254
scaffold833	120895	120904	0.00072	0.100933	5	0.107	0.0060667
scaffold833	122125	122136	0.003	0.198267	5	0.78247	0.5842
scaffold833	122175	122199	0.024	0.1336	5	0.3724	0.2388
scaffold833	122813	122826	3.1e-06	-0.3952	5	0.58393	0.97913
scaffold833	124339	124366	0.00017	0.1234	5	0.15693	0.033533
scaffold833	124973	124984	0.0011	0.259067	5	0.46687	0.2078
scaffold833	140613	140627	0.00028	0.338933	5	0.70813	0.3692
scaffold833	143903	143940	9.6e-05	0.140452	14	0.28514	0.14469
scaffold833	147830	147843	0.00039	0.2758	5	0.56733	0.29153
scaffold833	153105	153156	0.0058	0.140867	11	0.15791	0.053939
scaffold833	156976	156997	0.00021	0.212719	5	0.24034	0.027617
scaffold833	159547	159570	0.012	0.141333	5	0.83807	0.69673
scaffold833	161212	161221	0.0015	0.104	5	0.16507	0.061067
scaffold833	161608	161737	0.0013	-0.1326	24	0.083527	0.15246
scaffold833	187622	187705	0.0045	-0.164467	24	0.3646	0.46508
scaffold257	5683	5698	0.00062	0.346131	5	0.5672	0.22107
scaffold257	7022	7036	0.0015	0.237333	5	0.496	0.25867
scaffold257	7459	7479	0.033	-0.14497	5	0.66296	0.80793
scaffold257	7761	7776	0.0039	0.159267	5	0.46947	0.3102
scaffold257	7798	7826	0.0084	0.125933	5	0.2942	0.16827
scaffold257	7829	10594	0.0015	0.134815	731	0.028125	0.023583
scaffold257	11428	11451	0.027	0.171134	12	0.36812	0.24314
scaffold257	12507	12563	2e-05	0.151091	11	0.1913	0.040212
scaffold257	12622	12722	0.0095	0.114267	21	0.22408	0.16113
scaffold257	13931	13954	0.019	-0.104232	5	0.11763	0.22187
scaffold257	14373	14379	0.00024	-0.142133	5	0.042333	0.18447
scaffold257	16228	16239	0.0066	-0.104267	5	0.08	0.18427
scaffold257	24990	25003	0.00053	-0.106133	5	0.13227	0.2384
scaffold257	26582	26606	0.033	0.100267	5	0.25	0.14973
scaffold257	27040	27058	0.011	0.161467	5	0.3078	0.14633
scaffold257	27775	27813	4.1e-05	0.150722	12	0.32717	0.17644
scaffold257	28363	28379	0.002	0.169667	5	0.343	0.17333
scaffold257	28848	28871	0.0051	0.170467	5	0.27867	0.1082
scaffold257	38279	38291	0.0026	0.186867	5	0.8534	0.66653
scaffold257	39814	39830	0.00046	0.157667	5	0.9428	0.78513
scaffold257	43593	43607	0.0051	0.105067	5	0.14173	0.036667
scaffold257	47827	47897	0.0075	0.138867	5	0.22827	0.0894
scaffold257	47925	47939	0.0075	0.162	5	0.67407	0.51207
scaffold257	48563	48583	0.0039	-0.2304	5	0.16033	0.39073
scaffold257	50385	50399	0.0075	-0.120067	5	0.0172	0.13727
scaffold257	51104	51172	2e-08	0.146352	18	0.20417	0.057815
scaffold257	51423	51436	0.029	0.105533	5	0.32753	0.222
scaffold257	51453	51468	0.0017	0.13944	5	0.19993	0.060493
scaffold257	51557	51564	0.00039	0.221264	5	0.27057	0.049302
scaffold257	54760	54776	0.017	0.1914	5	0.48007	0.28867
scaffold257	56205	56231	0.00072	0.167937	7	0.22764	0.059707
scaffold257	57082	57105	4.4e-05	0.119733	5	0.12807	0.0083335
scaffold257	57108	57144	0.0011	0.179112	5	0.2256	0.046488
scaffold257	57144	57367	0.0066	0.214904	20	0.24137	0.17352
scaffold257	57458	57469	0.002	0.213021	5	0.8022	0.58918
scaffold257	61192	61207	0.012	0.116827	5	0.96189	0.84507
scaffold257	62489	62521	0.0017	0.226455	5	0.93695	0.7105
scaffold257	63328	63354	0.0035	0.140184	5	0.20732	0.067133
scaffold257	63503	63575	0.00021	0.199333	17	0.39851	0.20875
scaffold257	64460	64490	0.0017	0.1538	5	0.30673	0.15293
scaffold257	64871	64896	0.002	0.141561	5	0.37703	0.23547
scaffold257	64906	64955	4.5e-06	0.183909	17	0.49852	0.31461
scaffold257	65070	65082	0.021	0.119067	5	0.26787	0.1488
scaffold257	65651	65662	0.0026	0.109	5	0.181	0.072
scaffold257	67565	67590	0.019	-0.128865	5	0.071133	0.2
scaffold257	67656	67671	0.00098	0.165133	5	0.27027	0.10513
scaffold257	68711	68735	0.00024	-0.130426	5	3.3333e-07	0.13043
scaffold257	75740	75769	0.0001	-0.182047	7	0.021476	0.20352
scaffold257	77868	77885	0.00098	0.173733	5	0.34293	0.1692
scaffold257	79571	79621	0.00097	0.132875	15	0.43836	0.32011
scaffold257	79669	79761	0.00027	0.14	14	0.1786	0.074619
scaffold257	81447	81462	0.026	0.119333	5	0.2964	0.17707
scaffold257	81714	81725	0.00015	0.139365	5	0.22397	0.0846
scaffold257	81751	81771	8.7e-07	0.26319	7	0.36124	0.098048
scaffold257	91217	91234	0.011	0.105467	5	0.196	0.090533
scaffold257	91575	91612	0.00017	-0.158898	12	0.086658	0.24556
scaffold257	97117	97214	0.0066	0.106133	28	0.086214	0.042024
scaffold257	97225	97275	0.00015	0.162833	14	0.2626	0.1406
scaffold257	97497	97548	1.4e-06	-0.148091	11	0.050394	0.19848
scaffold257	120977	121012	0.0026	0.1346	5	0.18927	0.054667
scaffold257	126329	126581	0.0017	-0.198667	42	0.34323	0.39596
scaffold257	127121	127185	0.0039	-0.1736	16	0.46532	0.57888
scaffold257	129765	129786	8.9e-05	0.231667	5	0.79987	0.5682
scaffold257	130616	130637	0.0045	-0.10253	5	0.028933	0.13146
scaffold257	134671	134692	0.00033	0.205867	5	0.8816	0.67573
scaffold257	137688	137706	0.0066	-0.2062	5	0.47833	0.68453
scaffold257	138216	138233	8.9e-05	0.280857	5	0.44007	0.15921
scaffold257	139308	139496	0.005	0.140311	41	0.54091	0.46542
scaffold257	147421	147527	0.0055	0.124456	20	0.66279	0.53834
scaffold257	153220	153236	0.0017	0.233061	5	0.45426	0.2212
scaffold257	163486	163502	0.0023	-0.184067	5	0.49013	0.6742
scaffold257	163686	163703	0.044	0.129933	5	0.4878	0.35787
scaffold257	170576	170586	0.00053	-0.215467	5	0.0942	0.30967
scaffold257	173121	173133	0.00021	-0.134219	5	0.0174	0.15162
scaffold257	182967	182980	0.011	0.1674	5	0.32467	0.15727
scaffold257	186089	186103	0.014	-0.132867	5	0.56767	0.70053
scaffold257	191766	191810	0.0015	0.291515	5	0.73295	0.44143
scaffold257	195223	195359	0.012	0.152222	35	0.66139	0.55265
scaffold257	195396	195439	2.6e-05	0.283222	11	0.503	0.274
scaffold257	199574	199602	0.00062	0.143533	5	0.19787	0.054333
scaffold257	199976	199988	0.0013	0.18363	5	0.29592	0.1123
scaffold257	200091	200129	2.3e-08	0.114921	10	0.12662	0.0117
scaffold257	200406	200418	3.7e-05	0.106927	5	0.11086	0.0039336
scaffold257	201370	201380	0.011	0.156933	5	0.29733	0.1404
scaffold257	202352	202375	0.0013	0.183333	5	0.33347	0.15013
scaffold257	204448	204506	0.0075	0.129083	5	0.13967	0.010584
scaffold257	210761	210771	0.0045	0.186515	5	0.36787	0.18135
scaffold257	211513	211532	0.0026	0.215667	5	0.35147	0.1358
scaffold257	212735	212804	0.00019	-0.139815	12	0.21404	0.35385
scaffold257	216169	216213	5.4e-05	-0.210064	7	0.26268	0.47274
scaffold257	217725	217733	0.0066	-0.131267	5	0.059467	0.19073
scaffold257	220306	220322	0.0039	0.149667	5	0.25933	0.10967
scaffold257	220645	220666	0.044	-0.1286	5	0.35487	0.48347
scaffold257	227221	227233	0.0011	0.214333	5	0.75093	0.5366
scaffold257	227296	227325	0.0013	0.213533	5	0.65773	0.4442
scaffold257	227348	227364	0.0051	0.144867	5	0.52	0.37513
scaffold257	227410	227422	0.0095	0.149667	5	0.55213	0.40247
scaffold257	232223	232243	0.0058	0.136333	5	0.4786	0.34227
scaffold257	235230	235239	0.0017	-0.157133	5	0.13553	0.29267
scaffold257	235799	235817	0.0051	-0.160133	5	0.054867	0.215
scaffold257	235849	235874	0.003	-0.1222	5	0.021133	0.14333
scaffold257	248790	248799	0.024	0.150133	5	0.6168	0.46667
scaffold257	264399	264430	0.0058	0.21295	5	0.65842	0.44547
scaffold257	270371	270453	0.002	0.170778	23	0.39868	0.28228
scaffold257	284941	284969	0.0017	0.130498	8	0.47266	0.34217
scaffold257	292700	292717	0.0047	0.190287	7	0.30505	0.11476
scaffold257	293859	293891	0.0024	0.120243	7	0.23905	0.1188
scaffold257	299906	299981	3.3e-07	0.177778	18	0.64769	0.46991
scaffold257	303323	303332	0.0026	-0.128667	5	0.029333	0.158
scaffold257	316181	316204	0.0066	0.141133	5	0.42013	0.279
scaffold153	1688	1710	0.0035	0.161	5	0.49613	0.33513
scaffold153	2342	2348	0.0051	0.150867	5	0.34133	0.19047
scaffold153	7099	7118	0.00062	0.237667	5	0.7502	0.51253
scaffold153	7120	7145	0.002	0.1836	5	0.58527	0.40167
scaffold153	7221	7233	3.1e-05	0.275145	5	0.71747	0.44232
scaffold153	13810	13847	0.0024	-0.15765	7	0.035714	0.19336
scaffold153	23768	23787	0.0039	0.156067	5	0.9036	0.74753
scaffold153	32564	32588	0.0066	0.122933	5	0.19827	0.075333
scaffold153	32614	32983	0.0072	0.128889	81	0.20765	0.19801
scaffold153	38665	38723	0.0045	-0.1334	5	0.19073	0.32413
scaffold153	41805	41905	0.02	0.121	23	0.54004	0.46125
scaffold153	43972	44001	0.0058	-0.223962	5	0.30828	0.53224
scaffold153	45880	45917	0.024	0.198111	5	0.47814	0.28003
scaffold153	45965	45990	7.1e-06	0.205096	7	0.32693	0.12183
scaffold153	46225	46246	0.00033	0.167533	5	0.3372	0.16967
scaffold153	47509	47588	1.4e-07	0.1216	27	0.20999	0.097975
scaffold153	47899	47915	0.002	0.2072	5	0.37347	0.16627
scaffold153	50609	50627	8.9e-05	0.137	5	0.248	0.111
scaffold153	50898	50907	0.0084	-0.176333	5	0.13053	0.30687
scaffold153	58842	58870	0.0011	0.135062	9	0.92693	0.79186
scaffold153	60704	60723	0.002	0.2656	5	0.70653	0.44093
scaffold153	63388	63394	0.0084	-0.1188	5	0.33213	0.45093
scaffold153	64953	64988	4.9e-05	-0.132	7	0.048429	0.18043
scaffold153	65918	65937	0.00062	0.158667	5	0.66133	0.50267
scaffold153	79836	79966	4.2e-05	0.110646	30	0.19566	0.11299
scaffold153	80144	80164	0.04	-0.1644	5	0.238	0.4024
scaffold153	84264	84271	0.0095	0.159133	5	0.21773	0.0586
scaffold153	89830	89840	0.0011	0.1106	5	0.11727	0.0066667
scaffold153	90093	90113	0.0058	0.113	5	0.22213	0.10913
scaffold153	91328	91340	0.0039	0.1126	5	0.1574	0.0448
scaffold153	98979	99031	0.0017	0.1394	14	0.15843	0.071762
scaffold153	99032	99046	1.2e-05	0.265067	5	0.30867	0.0436
scaffold153	99246	99265	0.0045	0.165267	5	0.3002	0.13493
scaffold153	99296	99308	0.0045	0.143133	5	0.32647	0.18333
scaffold153	104434	104457	0.033	0.182467	5	0.44827	0.2658
scaffold153	107963	108010	5.9e-05	0.164333	12	0.32936	0.21408
scaffold153	111057	111081	0.00012	0.177538	5	0.2085	0.030963
scaffold153	111248	111405	3.1e-05	0.223241	17	0.29697	0.1407
scaffold153	118295	118546	0.0092	0.125926	43	0.39652	0.3265
scaffold153	118803	118819	0.00017	0.293067	5	0.36967	0.0766
scaffold153	123671	123695	0.0015	0.130733	5	0.20033	0.0696
scaffold153	124280	124294	0.00098	0.1178	5	0.17193	0.054133
scaffold153	125175	125238	0.0021	0.104619	18	0.12856	0.0385
scaffold153	125286	125293	0.002	0.267655	5	0.3061	0.038446
scaffold153	127427	127438	0.00021	0.193533	5	0.3184	0.12487
scaffold153	127438	136934	6.2e-05	0.161593	2307	0.051758	0.049265
scaffold153	136945	136963	7.5e-05	0.272475	5	0.31581	0.043333
scaffold153	138638	138657	6.8e-06	-0.139067	5	0.029267	0.16833
scaffold153	139289	139320	0.0015	0.198933	5	0.2378	0.038867
scaffold153	139434	139589	0.00045	0.151878	14	0.29868	0.11769
scaffold153	139703	139723	0.024	-0.102681	5	0.1138	0.21648
scaffold153	139786	139850	0.00031	-0.251927	25	0.18424	0.28811
scaffold153	139875	139880	0.044	0.144724	5	0.3148	0.17008
scaffold153	139889	139900	0.00024	0.306	5	0.4278	0.1218
scaffold153	140804	140826	0.00084	0.1596	5	0.16627	0.0066667
scaffold153	141418	141482	0.0011	0.160112	12	0.36895	0.23502
scaffold153	141730	141758	4e-07	0.205714	7	0.21438	0.0086667
scaffold153	151532	151539	0.0017	0.115267	5	0.1356	0.020333
scaffold153	158815	158827	0.002	-0.1492	5	0.2156	0.3648
scaffold153	158831	158839	0.00015	-0.160667	5	0.17747	0.33813
scaffold153	159212	159234	0.00072	-0.1932	5	0.20027	0.39347
scaffold153	170757	170781	0.026	0.100267	5	0.1502	0.049933
scaffold153	181797	181835	0.0058	0.15343	5	0.2372	0.08377
scaffold153	182130	182148	0.0017	0.197667	5	0.8504	0.65273
scaffold153	182159	182168	0.00033	0.321533	5	0.75347	0.43193
scaffold153	182214	182254	3.4e-07	0.245606	11	0.60809	0.36248
scaffold153	182284	182292	0.012	0.203667	5	0.4008	0.19713
scaffold8425	355	499	2.7e-06	-0.109036	19	0.062596	0.17163
Scaffold8945	56	107	0.0026	0.10833	5	0.11953	0.0112
Scaffold8953	201	240	0.026	0.101735	5	0.271	0.16927
scaffold857	258	310	2.6e-07	0.164533	15	0.26	0.095467
scaffold857	727	739	0.00062	-0.100266	5	0.0051336	0.1054
scaffold857	13432	13458	0.00098	0.189251	5	0.34725	0.158
scaffold857	18398	18417	0.021	0.106533	5	0.26833	0.1618
scaffold857	20359	20377	0.0075	0.145016	5	0.34228	0.19727
scaffold857	25411	25436	0.0051	-0.234742	5	0.36139	0.59613
scaffold857	25735	25818	0.0012	0.17441	21	0.56325	0.40217
scaffold857	25843	25861	0.0058	0.117933	5	0.21787	0.099933
scaffold857	26121	26135	0.00028	0.258067	5	0.6436	0.38553
scaffold857	26257	26283	0.0039	-0.2206	5	0.074933	0.29553
scaffold857	26380	26398	0.00012	0.299533	5	0.5152	0.21567
scaffold857	26880	26915	1e-06	0.184667	9	0.29004	0.10537
scaffold857	33564	33815	0.01	0.151704	49	0.48676	0.39859
scaffold857	47941	47958	0.0051	0.178467	5	0.31507	0.1366
scaffold857	48005	48029	0.0011	0.13236	5	0.2455	0.11314
scaffold857	48856	48894	4e-06	0.254444	13	0.50465	0.25021
scaffold857	63323	63410	0.014	-0.197143	5	0.13091	0.32805
scaffold857	67603	67625	0.024	0.121933	5	0.2448	0.12287
scaffold857	71784	71795	0.0066	0.149576	5	0.3836	0.23402
scaffold857	87694	87706	0.0035	-0.262567	5	0.073639	0.33621
scaffold857	90530	90547	0.0023	0.111933	5	0.1804	0.068467
scaffold857	94456	94466	0.014	-0.1116	5	0.11027	0.22187
scaffold857	94576	94607	0.00072	0.157133	5	0.91073	0.7536
scaffold857	95191	95450	0.0033	0.124889	63	0.19101	0.13606
scaffold857	95875	95916	0.0066	0.150827	5	0.21913	0.068306
scaffold857	97063	97085	0.021	0.1216	5	0.1912	0.0696
scaffold857	97715	97724	0.011	0.131131	5	0.21007	0.078937
scaffold857	100019	100045	0.014	0.117733	5	0.33827	0.22053
scaffold857	124233	124248	0.024	0.113733	5	0.1872	0.073467
scaffold857	128173	128184	0.00098	-0.121467	5	0.076667	0.19813
scaffold857	130205	130222	0.00053	0.2026	5	0.81953	0.61693
scaffold857	132676	132689	0.04	0.189446	5	0.67231	0.48287
scaffold857	132770	132804	4.7e-06	0.234199	9	0.62853	0.39433
scaffold857	133463	133573	0.0012	0.223286	21	0.54843	0.36648
scaffold857	133655	133669	0.0066	0.164	5	0.78027	0.61627
scaffold857	133722	133745	0.011	0.134933	5	0.23947	0.10453
scaffold857	135026	135040	4.4e-05	0.3798	5	0.71667	0.33687
scaffold857	135116	135127	0.0026	0.26771	5	0.70664	0.43893
scaffold857	135196	135315	0.0013	0.155333	25	0.79515	0.67979
scaffold857	140032	140047	0.00053	0.144933	5	0.897	0.75207
scaffold857	143723	143846	0.00019	-0.122944	21	0.1751	0.25008
scaffold857	144529	144550	0.0035	0.1702	5	0.2718	0.1016
scaffold857	150817	150828	0.00033	0.2552	5	0.59593	0.34073
scaffold857	150895	150948	1.9e-06	0.239389	12	0.78283	0.54344
scaffold857	150948	150979	0.033	0.110667	5	0.27373	0.16307
scaffold857	152724	152742	0.00098	0.276831	5	0.4123	0.13547
Scaffold9065	228	248	0.00021	0.108933	5	0.11367	0.0047336
Scaffold9065	973	1011	0.0015	-0.192745	5	0.12247	0.31521
Scaffold9065	1061	1088	5.3e-05	0.191565	5	0.19157	3.3333e-07
scaffold9089	833	857	0.015	0.176857	5	0.86839	0.69153
scaffold1081	4978	4988	0.0095	0.107003	5	0.23653	0.12953
Scaffold11809	210	325	0.0007	0.137668	17	0.60237	0.4647
Scaffold11817	168	200	6.8e-07	0.10117	10	0.10117	3.3333e-07
Scaffold11817	259	295	2.1e-05	0.117846	5	0.1262	0.0083583
scaffold385	6682	6722	1e-05	0.101268	7	0.11145	0.010184
scaffold385	8861	8908	0.0014	0.110008	6	0.15272	0.042708
scaffold385	29159	29198	0.0038	-0.116867	9	0.027467	0.14433
scaffold385	29240	29252	0.0058	0.102605	5	0.1318	0.0292
scaffold385	29867	29881	0.0051	0.112849	5	0.13105	0.0182
scaffold385	31724	31741	0.0095	0.121907	5	0.20143	0.079525
scaffold385	34110	34135	0.0011	0.112537	7	0.15697	0.044436
scaffold385	53104	53112	0.015	0.166634	5	0.37282	0.20619
scaffold385	55626	55638	0.033	0.156406	5	0.26938	0.11298
scaffold385	56081	56101	0.0035	-0.123247	5	0.11109	0.23434
scaffold385	61702	61718	0.0011	0.217767	5	0.26335	0.045583
scaffold385	77414	77434	0.00084	-0.188133	5	0.0768	0.26493
scaffold385	81112	81149	0.00012	0.170421	7	0.21183	0.041408
scaffold385	97073	97083	0.0066	-0.199842	5	0.1054	0.30524
scaffold385	99471	99481	0.0045	0.274411	5	0.32177	0.047362
scaffold385	100745	100797	0.00078	0.105636	7	0.15091	0.045274
scaffold385	115895	115913	0.00062	0.124201	5	0.13726	0.01306
scaffold385	116100	116130	0.0017	-0.114492	8	3.3333e-07	0.11449
scaffold385	147430	147461	0.029	-0.114448	5	0.052343	0.16679
scaffold385	156217	156248	0.00011	0.104331	5	0.10433	3.3333e-07
scaffold385	156294	157171	0.00071	0.112654	173	0.092481	0.083007
scaffold385	158852	158865	0.0084	-0.18636	5	0.06413	0.25049
scaffold385	159602	159628	0.0013	0.244934	5	0.27502	0.030086
scaffold385	159864	159879	0.014	0.153267	5	0.21027	0.057
scaffold385	159908	159939	0.00053	0.120483	5	0.14217	0.021687
scaffold385	160879	160907	4.4e-05	0.136968	5	0.1464	0.0094365
scaffold385	163742	163783	8.2e-06	0.12276	5	0.12276	3.3333e-07
scaffold385	168992	169047	0.00078	-0.130539	7	0.030129	0.16067
scaffold385	169197	169276	0.0017	0.128554	5	0.14813	0.019579
scaffold385	170602	170614	0.021	-0.158207	5	0.32847	0.48667
scaffold385	174135	174178	0.00039	0.138695	8	0.21228	0.073583
scaffold385	177388	177521	0.00063	0.196633	22	0.1447	0.029398
scaffold385	177895	177937	0.0026	0.140331	5	0.19925	0.058922
scaffold385	185221	185277	8.9e-05	0.112661	5	0.12706	0.014395
scaffold385	189200	189224	0.0086	0.216001	7	0.27644	0.060442
scaffold65	6643	6658	0.019	0.152133	5	0.87847	0.72633
scaffold65	6743	6794	0.0023	0.342967	5	0.77274	0.42977
scaffold65	15888	15917	0.0066	0.111672	5	0.18441	0.072733
scaffold65	20290	20317	0.019	0.138867	5	0.71467	0.5758
scaffold65	21670	21718	0.0015	0.1732	5	0.43067	0.25747
scaffold65	22363	22377	0.0075	0.119758	5	0.21263	0.092876
scaffold65	22384	22403	0.024	0.148325	5	0.24766	0.099333
scaffold65	32486	32507	0.015	-0.124267	5	0.017667	0.14193
scaffold65	43008	43046	0.0095	-0.164465	5	0.023867	0.18833
scaffold65	43051	47169	0.0026	0.145045	998	0.030715	0.031835
scaffold65	47170	47545	0.0079	0.134704	73	0.2609	0.23765
scaffold65	47545	47558	0.0084	0.174	5	0.57633	0.40233
scaffold65	58037	58051	0.0058	0.1288	5	0.21353	0.084733
scaffold65	61984	62020	0.00028	-0.220344	5	0.53768	0.75802
scaffold65	62076	62103	0.00084	0.173252	5	0.27779	0.10453
scaffold65	63300	63316	0.0023	-0.214867	5	0.2192	0.43407
scaffold65	63718	63815	0.00017	0.156154	26	0.42331	0.28565
scaffold65	69762	69772	0.00012	0.129	5	0.14473	0.015733
scaffold65	70001	70014	0.002	0.2064	5	0.67727	0.47087
scaffold65	70501	70518	0.0013	0.1852	5	0.39933	0.21413
scaffold65	70597	70636	0.0023	0.2646	5	0.66413	0.39953
scaffold65	70722	70728	0.00062	0.195667	5	0.401	0.20533
scaffold65	70801	70812	0.00053	0.143867	5	0.15493	0.011067
scaffold65	70877	70900	0.0011	0.259064	5	0.69693	0.43787
scaffold65	79499	79512	0.00098	0.118415	5	0.11842	3.3333e-07
scaffold65	79520	79527	0.003	0.126911	5	0.16478	0.037867
scaffold65	86124	86135	0.00017	0.161333	5	0.23067	0.069333
scaffold65	86382	86396	1.5e-05	0.261133	5	0.42193	0.1608
scaffold65	86408	86416	0.00017	0.188467	5	0.2628	0.074333
scaffold65	87790	87878	0.021	0.115322	14	0.12262	0.04779
scaffold65	88103	88136	0.0035	0.106124	5	0.13686	0.030733
scaffold65	89096	89157	0.013	0.100973	20	0.30293	0.18853
scaffold65	91529	91544	0.0058	0.131867	5	0.28967	0.1578
scaffold65	92537	92563	0.0058	0.184828	5	0.54547	0.36064
scaffold65	92727	92739	0.0015	0.278267	5	0.50233	0.22407
scaffold65	92739	96690	4.6e-05	0.162528	916	0.030588	0.025086
scaffold65	97567	97605	0.0034	0.10373	7	0.17057	0.066836
scaffold65	102847	102863	0.029	-0.1034	5	0.10053	0.20393
scaffold65	103579	103593	0.036	-0.109689	5	0.05331	0.163
scaffold65	114908	114933	0.015	0.117092	5	0.18609	0.069
scaffold65	117007	117036	0.026	-0.158557	5	0.15724	0.3158
scaffold65	120328	120348	0.00046	0.201533	5	0.46747	0.26593
scaffold65	123224	123233	0.00039	0.134333	5	0.31847	0.18413
scaffold65	123320	123332	0.0015	0.159733	5	0.39467	0.23493
scaffold65	123410	123422	0.0045	0.1794	5	0.442	0.2626
scaffold65	123454	123468	0.003	0.1254	5	0.19713	0.071733
scaffold65	141858	141877	0.003	0.2026	5	0.59667	0.39407
scaffold65	146889	146901	0.003	0.204972	5	0.52873	0.32376
scaffold65	146922	146929	0.003	0.198467	5	0.554	0.35553
scaffold65	147180	147324	0.00059	0.114232	49	0.47688	0.38403
scaffold65	152638	152704	0.0029	-0.158171	15	0.171	0.32101
scaffold65	154721	154756	0.024	0.202467	5	0.77993	0.57747
scaffold65	162247	162261	0.036	0.156118	5	0.72373	0.56762
scaffold65	162312	162322	0.0039	-0.15	5	0.76087	0.91087
scaffold65	163293	163346	0.00011	0.122937	14	0.25357	0.13063
scaffold65	176950	176978	2.1e-05	0.318933	5	0.8344	0.51547
scaffold65	176989	177032	0.00098	0.192124	5	0.79128	0.59915
scaffold65	177589	177599	0.011	0.101	5	0.17499	0.073986
scaffold65	177747	178480	0.0021	0.178	203	0.18326	0.17104
scaffold65	180437	181855	0.0052	0.112224	426	0.13544	0.12047
scaffold65	183159	183284	0.00082	0.14163	24	0.23635	0.12372
scaffold65	183358	183368	0.0015	0.14826	5	0.19347	0.045207
scaffold65	187845	188041	0.00075	0.126355	28	0.70187	0.58146
scaffold65	188308	188339	3.1e-05	0.288122	7	0.72778	0.43965
scaffold65	188517	188544	0.021	0.1298	5	0.41687	0.28707
scaffold65	188688	188716	0.012	0.192467	5	0.39793	0.20547
scaffold65	189034	189047	0.0035	0.187667	5	0.2682	0.080533
scaffold65	190219	190236	0.024	0.160858	5	0.38407	0.22321
scaffold65	190314	190328	0.0017	0.1516	5	0.45	0.2984
scaffold65	190492	190523	0.002	0.182733	5	0.65693	0.4742
scaffold65	201681	201697	0.014	0.142067	5	0.70233	0.56027
scaffold65	207011	207029	0.00033	0.1008	5	0.27573	0.17493
scaffold65	220078	220110	0.0017	0.153542	8	0.372	0.21846
scaffold65	230515	230623	0.00012	0.259354	16	0.53931	0.37739
scaffold65	236218	236229	0.00011	0.139871	5	0.18907	0.0492
scaffold65	240298	240316	0.011	-0.114733	5	0.11827	0.233
scaffold65	242541	242725	2.1e-05	0.177667	42	0.63199	0.50752
scaffold65	250010	250030	0.024	-0.111635	5	0.11705	0.22868
scaffold65	252064	252076	0.00033	-0.159963	5	0.023812	0.18377
scaffold65	260627	260645	0.0011	0.120219	5	0.13355	0.013333
scaffold65	264943	264957	0.0015	0.134416	5	0.16848	0.034067
scaffold65	269009	269099	0.0084	0.201103	5	0.45686	0.25576
scaffold65	269939	270011	2e-07	0.109932	15	0.12952	0.019592
scaffold65	278142	278147	0.00017	0.199267	5	0.27153	0.072267
scaffold65	278460	278472	0.014	-0.206726	5	0.1942	0.40093
scaffold65	281211	281227	0.027	0.119167	8	0.30329	0.18413
scaffold65	281332	281341	0.044	0.1204	5	0.28967	0.16927
scaffold65	281349	281360	0.0075	0.1598	5	0.3358	0.176
scaffold65	281377	281391	0.00072	0.1398	5	0.29107	0.15127
scaffold65	281489	281528	0.00027	0.182056	14	0.42674	0.2819
scaffold65	281592	281669	0.0045	0.124667	16	0.43569	0.35015
scaffold65	293742	293755	0.011	0.118042	5	0.20736	0.089314
scaffold65	300239	300254	0.0084	-0.146533	5	0.0756	0.22213
scaffold65	301284	301299	0.0011	0.172333	5	0.29087	0.11853
scaffold65	301605	301632	0.0075	-0.117956	5	0.047177	0.16513
scaffold65	303556	303569	0.0026	0.135467	5	0.1856	0.050133
scaffold65	303591	303608	0.00015	0.102267	5	0.15833	0.056067
scaffold65	303642	303661	0.00098	0.133667	5	0.2944	0.16073
scaffold65	305481	305509	0.00062	0.2118	5	0.85853	0.64673
scaffold65	315305	315314	0.0026	0.128067	5	0.177	0.048933
scaffold65	317646	320810	0.00023	0.113644	701	0.036054	0.032778
scaffold65	320815	320826	0.017	0.118256	5	0.30387	0.18561
scaffold65	321996	322010	0.00033	0.2272	5	0.26053	0.033333
scaffold65	322990	323051	3.1e-07	0.142571	14	0.267	0.12443
scaffold65	327131	327201	0.011	0.105306	12	0.87078	0.76547
scaffold65	337916	337927	0.04	0.1892	5	0.63967	0.45047
scaffold65	339560	339612	0.00098	0.294832	17	0.42697	0.25478
scaffold65	343912	343929	0.0045	0.289467	5	0.7778	0.48833
scaffold65	345423	345434	0.0066	0.1148	5	0.2358	0.121
scaffold65	352567	352584	0.019	0.100733	5	0.17706	0.076331
scaffold65	352850	352860	0.0075	0.105767	5	0.16303	0.057267
scaffold65	354302	354314	0.00053	0.122	5	0.1746	0.0526
scaffold65	354407	354422	0.014	0.1602	5	0.27027	0.11007
scaffold65	354937	354949	0.0051	0.100667	5	0.20507	0.1044
scaffold65	355030	355040	0.00098	0.242491	5	0.3488	0.10631
scaffold65	355237	355250	0.033	0.147983	5	0.38012	0.23213
scaffold65	355385	355398	0.0075	0.248133	5	0.5896	0.34147
scaffold65	355434	355455	0.00072	0.241533	5	0.47287	0.23133
scaffold65	355508	355520	0.033	0.1076	5	0.31987	0.21227
scaffold65	366468	366488	0.0039	0.119	5	0.206	0.087
scaffold65	368154	368175	0.00015	-0.166667	5	0.21753	0.3842
scaffold65	375072	375130	1.7e-06	0.180672	14	0.33999	0.15932
scaffold1289	1029	1063	7.1e-06	0.151	9	0.17867	0.027667
scaffold1289	11456	11473	0.0015	0.2844	5	0.72047	0.43607
scaffold1289	11475	11684	0.00014	0.137362	43	0.38285	0.27426
scaffold1289	21908	21922	0.0013	0.241	5	0.45653	0.21553
scaffold1289	23326	23467	2.2e-09	0.222966	20	0.4018	0.17883
scaffold1289	25559	25571	0.0084	0.120581	5	0.18425	0.063667
scaffold1289	25662	25730	0.00028	-0.131667	23	0.10072	0.18925
scaffold1289	31096	31108	0.033	0.1068	5	0.2382	0.1314
scaffold1289	31265	31281	3.7e-06	0.164234	5	0.2478	0.083566
scaffold1289	38735	38743	0.00017	0.254758	5	0.45333	0.19857
scaffold1289	41950	41965	0.0045	0.170259	5	0.253	0.082741
scaffold1289	42750	42808	0.0051	0.2316	5	0.48887	0.25727
scaffold1289	46128	46147	4.4e-05	-0.208133	5	0.054933	0.26307
scaffold1289	46689	46781	0.0013	0.217047	18	0.44721	0.28441
scaffold1289	46861	46880	0.00084	0.138933	5	0.20633	0.0674
scaffold1289	48538	48556	0.0058	0.115867	5	0.15247	0.0366
scaffold1289	55514	55525	0.00046	-0.197748	5	0.026056	0.2238
scaffold1289	55558	55614	1.9e-05	-0.178612	15	0.099401	0.27801
scaffold1289	58545	58564	0.0017	0.2142	5	0.51707	0.30287
scaffold1289	58860	58867	0.0017	-0.105867	5	0.047067	0.15293
scaffold1289	66846	66863	0.0017	0.103235	5	0.12617	0.022933
scaffold1289	67764	67788	0.0058	0.112067	5	0.1902	0.078133
scaffold1289	73171	73191	3.9e-05	0.144857	7	0.20581	0.060952
scaffold1289	74052	74084	0.002	0.234067	5	0.7286	0.49453
scaffold1289	74493	74505	0.0011	0.26669	5	0.77903	0.51234
scaffold1289	82605	82615	0.00033	-0.153867	5	0.067067	0.22093
scaffold1289	88107	88144	0.026	0.162867	5	0.5116	0.34873
scaffold1289	88155	88188	0.002	0.2838	5	0.47947	0.19567
scaffold1289	90733	90747	0.00033	0.127803	5	0.15087	0.023063
scaffold1289	94333	94342	0.0026	0.143203	5	0.24347	0.10027
scaffold1289	94697	94758	0.002	0.111167	16	0.1335	0.062167
scaffold1289	95320	95346	0.026	0.1242	5	0.25047	0.12627
scaffold1289	97602	97610	0.00062	-0.181003	5	0.030733	0.21174
scaffold1289	99169	99188	0.012	0.101971	5	0.1495	0.047533
scaffold1289	112203	112225	8.3e-08	0.170046	8	0.20288	0.032829
scaffold1289	126909	126949	0.015	0.1362	5	0.33913	0.20293
scaffold1289	127121	127135	0.00021	0.1284	5	0.16987	0.041467
scaffold1289	128028	128080	0.00016	-0.102932	14	0.022214	0.10557
scaffold1289	130094	130142	0.013	0.165963	19	0.53914	0.40454
scaffold1289	130310	130323	6.3e-05	0.179515	5	0.17952	3.3333e-07
scaffold1289	130439	130495	5.3e-13	0.187301	20	0.28003	0.092732
scaffold1289	130530	130543	7.5e-05	0.182457	5	0.57156	0.3891
scaffold1289	132883	132996	0.0013	0.170733	22	0.46806	0.36517
scaffold1289	148450	148470	0.014	0.110825	5	0.22767	0.11684
scaffold1289	164666	164797	2e-06	0.118213	25	0.26775	0.14953
scaffold1289	167326	167342	0.0084	0.130879	5	0.17375	0.042867
scaffold1289	180810	180826	0.0026	0.197933	5	0.84367	0.64573
scaffold1289	180841	182086	0.0017	0.126714	317	0.055311	0.051044
scaffold1289	182086	182108	0.00098	0.2252	5	0.42733	0.20213
scaffold1289	183464	183485	0.00062	0.195333	5	0.907	0.71167
scaffold1289	184132	184157	0.017	0.12901	5	0.17391	0.044897
scaffold1289	184321	184329	0.014	0.1162	5	0.1814	0.0652
scaffold1289	197361	197382	0.002	0.172144	5	0.22113	0.04899
scaffold1289	198016	198033	3.1e-05	0.242733	5	0.5308	0.28807
scaffold1289	199268	199281	0.0058	0.138405	5	0.93841	0.8
scaffold1289	200304	200347	0.0051	0.1036	5	0.2066	0.103
scaffold1289	209232	209246	0.017	0.170333	5	0.48827	0.31793
scaffold1289	209260	209299	0.0058	0.267193	5	0.71499	0.4478
scaffold1289	209448	209477	0.0026	0.167701	5	0.1939	0.0262
scaffold1289	209790	209813	0.044	0.136833	5	0.1998	0.062967
scaffold1289	209981	210099	0.0015	-0.117277	25	0.11522	0.21492
scaffold1289	212261	212302	0.017	0.101733	5	0.2728	0.17107
scaffold1289	212654	212892	0.006	0.1035	38	0.61062	0.54618
scaffold1289	261243	261371	0.00011	0.190889	15	0.78353	0.59264
scaffold1289	262579	262590	0.0095	0.239677	5	0.53994	0.30027
scaffold1289	263758	263784	0.014	0.1122	5	0.202	0.0898
scaffold1289	266679	266691	0.0051	0.174	5	0.66467	0.49067
scaffold1289	272601	272723	0.0033	0.134056	32	0.66989	0.60654
scaffold1289	273794	281437	0.0018	0.197409	1549	0.058438	0.051558
scaffold1289	281441	281475	2.2e-06	0.101593	9	0.10826	0.0066667
scaffold1289	282769	282810	0.036	-0.133333	5	0.085067	0.2184
scaffold1289	294482	294491	0.0035	-0.125525	5	0.011275	0.1368
scaffold1289	295667	295683	0.0017	0.117133	5	0.50533	0.3882
scaffold1289	295710	295734	0.003	0.1706	5	0.41627	0.24567
scaffold1289	296593	296606	0.00046	0.176733	5	0.45233	0.2756
scaffold1289	296659	296674	0.00028	0.1444	5	0.22347	0.079067
scaffold1289	296686	296697	0.003	0.1336	5	0.23147	0.097867
scaffold1289	297522	297535	0.0045	0.210733	5	0.36233	0.1516
scaffold1289	298341	298406	0.00021	0.199556	12	0.53675	0.37947
scaffold1289	298482	298597	0.0026	0.184333	17	0.54304	0.42847
scaffold1289	300152	300163	0.0075	0.157137	5	0.25713	0.099997
scaffold1289	301752	301816	4.3e-05	0.182972	12	0.73972	0.55675
scaffold345	9411	9490	0.00062	0.258954	8	0.61079	0.35183
scaffold345	11712	11723	0.012	-0.140267	5	0.18513	0.3254
scaffold345	12413	12435	0.001	0.178083	8	0.59033	0.41225
scaffold345	18720	18809	1.3e-05	-0.111092	25	0.11327	0.22436
scaffold345	20195	20210	0.012	0.146762	5	0.96074	0.81397
scaffold345	31450	31468	0.014	0.133867	5	0.236	0.10213
scaffold345	31606	31617	0.0011	0.284733	5	0.724	0.43927
scaffold345	31663	31738	2.7e-11	0.177528	24	0.69036	0.51283
scaffold345	32444	32469	0.0035	0.1054	5	0.27153	0.16613
scaffold345	32564	32572	0.019	-0.1314	5	0.079133	0.21053
scaffold345	44229	44238	0.00072	0.152733	5	0.2482	0.095467
scaffold345	44310	44321	0.011	0.122267	5	0.14173	0.019467
scaffold345	44322	44346	0.0017	0.120067	5	0.16893	0.048867
scaffold345	44406	44415	6.3e-05	0.3018	5	0.52527	0.22347
scaffold345	44416	44432	0.0084	0.165333	5	0.44867	0.28333
scaffold345	45058	45072	0.003	-0.126034	5	0.0051336	0.13117
scaffold345	47125	47141	0.0066	-0.126667	5	0.074133	0.2008
scaffold345	47342	47429	7.7e-05	0.172442	20	0.45317	0.29917
scaffold345	47675	47765	0.036	0.138524	19	0.50611	0.40251
scaffold345	47802	47817	0.00015	0.3156	5	0.65753	0.34193
scaffold345	48611	48624	0.00098	0.167	5	0.31907	0.15207
scaffold345	48887	48903	0.002	0.155333	5	0.26473	0.1094
scaffold345	79974	79986	5.6e-06	0.123333	5	0.12333	3.3333e-07
scaffold345	85009	85044	0.00027	0.233667	6	0.39428	0.16061
scaffold345	86295	86308	0.0045	-0.228047	5	0.28022	0.50827
scaffold345	90293	90308	0.002	0.162933	5	0.2648	0.10187
scaffold345	98607	98613	0.00062	-0.218533	5	0.231	0.44953
scaffold345	98639	98703	0.034	0.128389	15	0.35616	0.26816
scaffold345	99235	99253	3.7e-05	-0.181467	5	0.033333	0.2148
scaffold345	102344	102399	0.0074	0.101292	20	0.23013	0.17283
scaffold345	102704	102713	0.0051	0.158733	5	0.4118	0.25307
scaffold345	109234	109372	0.0065	0.107648	30	0.50082	0.36444
scaffold345	109459	109720	0.00039	0.288556	19	0.42644	0.23127
scaffold345	115690	115704	0.003	0.132907	5	0.19357	0.060667
scaffold345	115708	115719	0.00011	0.238426	5	0.27083	0.0324
scaffold345	117032	117040	0.0084	-0.178811	5	0.27899	0.4578
scaffold345	117408	119119	0.0025	0.195361	515	0.22213	0.19971
scaffold345	119120	119133	0.0084	-0.215533	5	0.14427	0.3598
scaffold345	128030	128045	0.0035	0.159	5	0.19767	0.038667
scaffold345	129671	129727	0.024	-0.104342	5	0.056844	0.16119
scaffold345	132911	133002	0.016	0.129867	19	0.25546	0.15623
scaffold345	142354	142410	0.0095	0.12446	5	0.22931	0.10485
scaffold345	160898	160915	0.021	0.1816	5	0.5024	0.3208
scaffold345	161461	161482	3.7e-05	-0.296339	5	0.10462	0.40096
scaffold345	165340	165464	2.4e-05	0.207733	31	0.70206	0.55467
scaffold345	177342	177353	0.0026	0.175667	5	0.3268	0.15113
scaffold345	177733	177814	0.00042	0.169262	21	0.39111	0.26863
scaffold345	196498	196516	0.0058	0.223133	5	0.65307	0.42993
scaffold345	196530	196549	0.024	-0.1262	5	0.45153	0.57773
scaffold345	202008	202023	0.029	0.156533	5	0.7728	0.61627
scaffold345	202183	203291	0.00092	0.15337	279	0.074136	0.068523
scaffold345	204239	204262	3.9e-05	0.232809	7	0.94938	0.71657
scaffold345	205936	206063	0.00089	0.178961	26	0.78491	0.6701
[truncated: 93,258 more rows]
